# Supplementary material for: Examples of sequence conservation analyses capture a subset of mouse long non-coding RNAs sharing homology with fish conserved genomic elements
Source: BMC Bioinformatics. 2013 Apr 22;14(Suppl 7):S14. doi: 10.1186/1471-2105-14-S7-S14 (PMC3633045; doi:10.1186/1471-2105-14-S7-S14)
Supplement: Additional File 2 — Conserved lncRNAs. Results of BLASTn search and annotations concerning the genomic locations and proximal protein-coding genes of predicted conserved elements in mouse and zebrafish. The excel file contains three data sheets. The data is from CNS, NCNS and Ensembl datasets. The data includes BLASTn search results of the mouse lncRNAs against zebrafish phastCons elements. For each predicted conserved element in zebrafish and mouse information pertaining to its genomic location and overlapping/flanking gene features is provided as obtained from the Ensembl databases. If an element overlaps more than one feature each overlap is reported in a separate row. [file 1471-2105-14-S7-S14-S2.xls]

## Sheet: CNS
BLASTn search filtered by query alignment length
Mouse lncRNA	Zebrafish conserved region	Hit Coord	Query Length	Hit Length	Query Coverage	Hit Coverage	Query Alignment Length	E-Value
881993.gi|26105816|dbj|AK090236.1|	268839.danRer6_phastConsElements6way_lod=359	228-331	1772	401	0.0609481	0.269327	108	9e-21
882016.gi|26099596|dbj|AK080992.1|	414089.danRer6_phastConsElements6way_lod=506	164-248	2530	438	0.0335968	0.194064	85	1e-06
882017.gi|26099496|dbj|AK080813.1|	208793.danRer6_phastConsElements6way_lod=1139	102-199	2522	534	0.0396511	0.187266	100	3e-32
882037.gi|26092355|dbj|AK047687.1|	604458.danRer6_phastConsElements6way_lod=467	40-314	1535	436	0.181107	0.637615	278	2e-47
882094.gi|26086874|dbj|AK038983.1|	460295.danRer6_phastConsElements6way_lod=1632	387-466	942	1004	0.0859873	0.0806773	81	2e-24
882103.gi|26086587|dbj|AK038520.1|	334146.danRer6_phastConsElements6way_lod=726	186-401	3198	430	0.0716073	0.532558	229	9e-53
882107.gi|26082948|dbj|AK032637.1|	759212.danRer6_phastConsElements6way_lod=237	66-175	2832	227	0.039548	0.493392	112	1e-25
882115.gi|12861707|dbj|AK020962.1|	113364.danRer6_phastConsElements6way_lod=580	771-863	773	1043	0.124191	0.0920422	96	4e-21
882134.gi|74147860|dbj|AK134814.1|	377442.danRer6_phastConsElements6way_lod=184	10-121	1333	185	0.0847712	0.610811	113	2e-31
882139.gi|26098631|dbj|AK079626.1|	391744.danRer6_phastConsElements6way_lod=720	172-295	1135	408	0.111013	0.308824	126	3e-28
882195.gi|26083681|dbj|AK033952.1|	414089.danRer6_phastConsElements6way_lod=506	164-248	2523	438	0.0336901	0.194064	85	2e-08
Annotations of conserved Mouse lncRNAs
ID	Region	Start	End	Strand	Right Flank	Desc	Left Flank	Desc	GeneOverlap	Desc	GeneType	TranscriptOverlap	TranscriptType	ExonOverlap
881993.gi|26105816|dbj|AK090236.1|:Mus musculus 16 days neonate male diencephalon cDNA, RIKEN full-length enriched library, clone:G6300	chromosome8	89043855	89045624	+	ENSMUSG00000094790		ENSMUSG00000036712	cylindromatosis (turban tumor syndrome) [Source:MGI Symbol;Acc:MGI:1921506]	ENSMUSG00000031665	sal-like 1 (Drosophila) [Source:MGI Symbol;Acc:MGI:1889585]	protein_coding	ENSMUST00000034090	protein_coding	ENSMUSE00000488541
882016.gi|26099596|dbj|AK080992.1|:Mus musculus 10 days neonate medulla oblongata cDNA, RIKEN full-length enriched library,clone:B8300	chromosome17	90033955	90036477	-	ENSMUSG00000043346	predicted gene 6741 [Source:MGI Symbol;Acc:MGI:3643504]	ENSMUSG00000066878	predicted pseudogene 10184 [Source:MGI Symbol;Acc:MGI:3704480]	ENSMUSG00000024109	neurexin I [Source:MGI Symbol;Acc:MGI:1096391]	protein_coding	ENSMUST00000160844	protein_coding	ENSMUSE00000955497
882017.gi|26099496|dbj|AK080813.1|:Mus musculus adult male corpora quadrigemina cDNA, RIKEN full-length enriched library, clone:B230308	chromosome16	43640085	43642602	+	ENSMUSG00000071552	T cell immunoreceptor with Ig and ITIM domains [Source:MGI Symbol;Acc:MGI:3642260]	ENSMUSG00000047261	growth associated protein 43 [Source:MGI Symbol;Acc:MGI:95639]	ENSMUSG00000022708	zinc finger and BTB domain containing 20 [Source:MGI Symbol;Acc:MGI:1929213]	protein_coding	ENSMUST00000114694	protein_coding	ENSMUSE00000865041
882017.gi|26099496|dbj|AK080813.1|:Mus musculus adult male corpora quadrigemina cDNA, RIKEN full-length enriched library, clone:B230308	chromosome16	43640085	43642602	+	ENSMUSG00000071552	T cell immunoreceptor with Ig and ITIM domains [Source:MGI Symbol;Acc:MGI:3642260]	ENSMUSG00000047261	growth associated protein 43 [Source:MGI Symbol;Acc:MGI:95639]	ENSMUSG00000076372	microRNA 568 [Source:MGI Symbol;Acc:MGI:3718548]	miRNA	ENSMUST00000102417	miRNA	ENSMUSE00000660730
882037.gi|26092355|dbj|AK047687.1|:Mus musculus adult male corpus striatum cDNA, RIKEN full-length enriched library, clone:C030010P18 p	chromosome18	84531159	84532694	-	ENSMUSG00000056162	carnosine dipeptidase 1 (metallopeptidase M20 family) [Source:MGI Symbol;Acc:MGI:2451097]	ENSMUSG00000049090	zinc binding alcohol dehydrogenase, domain containing 2 [Source:MGI Symbol;Acc:MGI:2444835]	ENSMUSG00000048410	zinc finger protein 407 [Source:MGI Symbol;Acc:MGI:2685179]	protein_coding	ENSMUST00000125450	processed_transcript	intron
882037.gi|26092355|dbj|AK047687.1|:Mus musculus adult male corpus striatum cDNA, RIKEN full-length enriched library, clone:C030010P18 p	chromosome18	84531159	84532694	-	ENSMUSG00000056162	carnosine dipeptidase 1 (metallopeptidase M20 family) [Source:MGI Symbol;Acc:MGI:2451097]	ENSMUSG00000049090	zinc binding alcohol dehydrogenase, domain containing 2 [Source:MGI Symbol;Acc:MGI:2444835]	ENSMUSG00000048410	zinc finger protein 407 [Source:MGI Symbol;Acc:MGI:2685179]	protein_coding	ENSMUST00000125763	protein_coding	intron
882037.gi|26092355|dbj|AK047687.1|:Mus musculus adult male corpus striatum cDNA, RIKEN full-length enriched library, clone:C030010P18 p	chromosome18	84531159	84532694	-	ENSMUSG00000056162	carnosine dipeptidase 1 (metallopeptidase M20 family) [Source:MGI Symbol;Acc:MGI:2451097]	ENSMUSG00000049090	zinc binding alcohol dehydrogenase, domain containing 2 [Source:MGI Symbol;Acc:MGI:2444835]	ENSMUSG00000048410	zinc finger protein 407 [Source:MGI Symbol;Acc:MGI:2685179]	protein_coding	ENSMUST00000156181	processed_transcript	intron
882094.gi|26086874|dbj|AK038983.1|:Mus musculus adult male hypothalamus cDNA, RIKEN full-length enriched library,clone:A230081H08 prod	chromosomeX	104077432	104078374	-	ENSMUSG00000031333	ATP-binding cassette, sub-family B (MDR/TAP), member 7 [Source:MGI Symbol;Acc:MGI:109533]	ENSMUSG00000056537	ring finger protein, LIM domain interacting [Source:MGI Symbol;Acc:MGI:1342291]	ENSMUSG00000046449	expressed sequence C77370 [Source:MGI Symbol;Acc:MGI:2148050]	protein_coding	ENSMUST00000118314	protein_coding	ENSMUSE00000713148
882094.gi|26086874|dbj|AK038983.1|:Mus musculus adult male hypothalamus cDNA, RIKEN full-length enriched library,clone:A230081H08 prod	chromosomeX	104077432	104078374	-	ENSMUSG00000031333	ATP-binding cassette, sub-family B (MDR/TAP), member 7 [Source:MGI Symbol;Acc:MGI:109533]	ENSMUSG00000056537	ring finger protein, LIM domain interacting [Source:MGI Symbol;Acc:MGI:1342291]	ENSMUSG00000046449	expressed sequence C77370 [Source:MGI Symbol;Acc:MGI:2148050]	protein_coding	ENSMUST00000087879	protein_coding	ENSMUSE00000622889
882103.gi|26086587|dbj|AK038520.1|:Mus musculus adult male hypothalamus cDNA, RIKEN full-length enriched library,clone:A230023E16 prod	chromosome1	64029462	64032927	-	ENSMUSG00000025958	cAMP responsive element binding protein 1 [Source:MGI Symbol;Acc:MGI:88494]	ENSMUSG00000025961	RIKEN cDNA 4933402D24 gene [Source:MGI Symbol;Acc:MGI:1921676]	ENSMUSG00000025959	Kruppel-like factor 7 (ubiquitous) [Source:MGI Symbol;Acc:MGI:1935151]	protein_coding	ENSMUST00000114086	protein_coding	ENSMUSE00000698084
882107.gi|26082948|dbj|AK032637.1|:Mus musculus 10 days neonate cerebellum cDNA, RIKEN full-length enriched library,clone:6530401H16 p	chromosome2	105657861	105660692	-	ENSMUSG00000027168	paired box gene 6 [Source:MGI Symbol;Acc:MGI:97490]	ENSMUSG00000005973	reticulocalbin 1 [Source:MGI Symbol;Acc:MGI:104559]	ENSMUSG00000086029	Pax6 opposite strand transcript 1 [Source:MGI Symbol;Acc:MGI:3028033]	antisense	ENSMUST00000149133	antisense	intron
882107.gi|26082948|dbj|AK032637.1|:Mus musculus 10 days neonate cerebellum cDNA, RIKEN full-length enriched library,clone:6530401H16 p	chromosome2	105657861	105660692	-	ENSMUSG00000027168	paired box gene 6 [Source:MGI Symbol;Acc:MGI:97490]	ENSMUSG00000005973	reticulocalbin 1 [Source:MGI Symbol;Acc:MGI:104559]	ENSMUSG00000086029	Pax6 opposite strand transcript 1 [Source:MGI Symbol;Acc:MGI:3028033]	antisense	ENSMUST00000126948	antisense	intron
882115.gi|12861707|dbj|AK020962.1|:Mus musculus adult male corpora quadrigemina cDNA, RIKEN full-length enriched library, clone:B230110	chromosome6	138580623	138599314	+	ENSMUSG00000046717	immunoglobulin (CD79A) binding protein 1b [Source:MGI Symbol;Acc:MGI:1354380]	ENSMUSG00000008540	microsomal glutathione S-transferase 1 [Source:MGI Symbol;Acc:MGI:1913850]	ENSMUSG00000030226	LIM domain only 3 [Source:MGI Symbol;Acc:MGI:102810]	protein_coding	ENSMUST00000162772	protein_coding	ENSMUSE00000440669
882134.gi|74147860|dbj|AK134814.1|:Mus musculus adult male medulla oblongata cDNA, RIKEN full-length enriched library, clone:6330575F19	chromosome14	12240707	12242039	+	ENSMUSG00000033111	RIKEN cDNA 3830406C13 gene [Source:MGI Symbol;Acc:MGI:1917937]	ENSMUSG00000072714	ribosomal protein L21, pseudogene 4 [Source:MGI Symbol;Acc:MGI:3646825]	ENSMUSG00000021745	protein tyrosine phosphatase, receptor type, G [Source:MGI Symbol;Acc:MGI:97814]	protein_coding	ENSMUST00000022264	protein_coding	ENSMUSE00000714956
882139.gi|26098631|dbj|AK079626.1|:Mus musculus adult male spinal cord cDNA, RIKEN full-length enriched library, clone:A330082J21 produ	chromosome14	84533569	84534703	+	ENSMUSG00000022021	diaphanous homolog 3 (Drosophila) [Source:MGI Symbol;Acc:MGI:1927222]	ENSMUSG00000022026	olfactomedin 4 [Source:MGI Symbol;Acc:MGI:2685142]	ENSMUSG00000035566	protocadherin 17 [Source:MGI Symbol;Acc:MGI:2684924]	protein_coding	ENSMUST00000071370	protein_coding	ENSMUSE00000647171
882195.gi|26083681|dbj|AK033952.1|:Mus musculus adult male diencephalon cDNA, RIKEN full-length enriched library,clone:9330127H16 prod	chromosome17	90033955	90036476	-	ENSMUSG00000043346	predicted gene 6741 [Source:MGI Symbol;Acc:MGI:3643504]	ENSMUSG00000066878	predicted pseudogene 10184 [Source:MGI Symbol;Acc:MGI:3704480]	ENSMUSG00000024109	neurexin I [Source:MGI Symbol;Acc:MGI:1096391]	protein_coding	ENSMUST00000160844	protein_coding	ENSMUSE00000955497
Annotations of Zebrafish conserved regions
ID	Region	Start	End	Strand	Right Flank	Desc	Left Flank	Desc	GeneOverlap	Desc	GeneType	TranscriptOverlap	TranscriptType	ExonOverlap
sub.268839|228-331.danRer6_phastConsElements6way_lod=359:range=chr7:37782895-37783295 5'pad=0 3'pad=0 strand=+repeatMasking=N	chromosome7	38767627	38767731	+	ENSDARG00000074319	sal-like 1a (Drosophila) [Source:ZFIN;Acc:ZDB-GENE-020228-2]	ENSDARG00000073957	TOX high mobility group box family member 3 [Source:ZFIN;Acc:ZDB-GENE-090312-209]	Intergenic	\N	\N	\N	\N	\N
sub.414089|164-248.danRer6_phastConsElements6way_lod=506:range=chr12:28902730-28903167 5'pad=0 3'pad=0 strand=+repeatMasking=N	chromosome12	26142809	26142894	+	ENSDARG00000071494	follicle stimulating hormone receptor [Source:ZFIN;Acc:ZDB-GENE-020423-5]	ENSDARG00000005246	ankyrin repeat and SOCS box-containing 3 [Source:ZFIN;Acc:ZDB-GENE-030131-6142]	ENSDARG00000061647	neurexin 1a [Source:ZFIN;Acc:ZDB-GENE-070206-1]	protein_coding	ENSDART00000093094	protein_coding	ENSDARE00000989877
sub.414089|164-248.danRer6_phastConsElements6way_lod=506:range=chr12:28902730-28903167 5'pad=0 3'pad=0 strand=+repeatMasking=N	chromosome12	26142809	26142894	+	ENSDARG00000071494	follicle stimulating hormone receptor [Source:ZFIN;Acc:ZDB-GENE-020423-5]	ENSDARG00000005246	ankyrin repeat and SOCS box-containing 3 [Source:ZFIN;Acc:ZDB-GENE-030131-6142]	ENSDARG00000061647	neurexin 1a [Source:ZFIN;Acc:ZDB-GENE-070206-1]	protein_coding	ENSDART00000111239	protein_coding	ENSDARE00000643551
sub.414089|164-248.danRer6_phastConsElements6way_lod=506:range=chr12:28902730-28903167 5'pad=0 3'pad=0 strand=+repeatMasking=N	chromosome12	26142809	26142894	+	ENSDARG00000071494	follicle stimulating hormone receptor [Source:ZFIN;Acc:ZDB-GENE-020423-5]	ENSDARG00000005246	ankyrin repeat and SOCS box-containing 3 [Source:ZFIN;Acc:ZDB-GENE-030131-6142]	ENSDARG00000061647	neurexin 1a [Source:ZFIN;Acc:ZDB-GENE-070206-1]	protein_coding	ENSDART00000056256	protein_coding	ENSDARE00000643551
sub.208793|102-199.danRer6_phastConsElements6way_lod=1139:range=chr5:69645205-69645738 5'pad=0 3'pad=0 strand=+repeatMasking=N	chromosome5	70511537	70511635	+	ENSDARG00000005586	zinc finger and BTB domain containing 20 [Source:ZFIN;Acc:ZDB-GENE-070112-1992]	ENSDARG00000042520	UTP14, U3 small nucleolar ribonucleoprotein, homolog C (yeast) [Source:HGNC Symbol;Acc:20321]	Intergenic	\N	\N	\N	\N	\N
sub.604458|40-314.danRer6_phastConsElements6way_lod=467:range=chr19:19526582-19527017 5'pad=0 3'pad=0 strand=+repeatMasking=N	chromosome19	21349231	21349506	+	ENSDARG00000005026	teashirt family zinc finger 1 [Source:ZFIN;Acc:ZDB-GENE-030820-3]	ENSDARG00000003931	CNDP dipeptidase 2 (metallopeptidase M20 family) [Source:ZFIN;Acc:ZDB-GENE-030131-5499]	Intergenic	\N	\N	\N	\N	\N
sub.460295|387-466.danRer6_phastConsElements6way_lod=1632:range=chr14:11739038-11740041 5'pad=0 3'pad=0 strand=+repeatMasking=N	chromosome14	11466481	11466561	+	ENSDARG00000079306	ring finger protein, LIM domain interacting [Source:HGNC Symbol;Acc:13429]	ENSDARG00000029296		Intergenic	\N	\N	\N	\N	\N
sub.334146|186-401.danRer6_phastConsElements6way_lod=726:range=chr9:28287416-28287845 5'pad=0 3'pad=0 strand=+repeatMasking=N	chromosome9	29374421	29374637	-	ENSDARG00000094554	si:ch73-7i4.1 [Source:ZFIN;Acc:ZDB-GENE-100921-19]	ENSDARG00000093420	cAMP responsive element binding protein 1b [Source:ZFIN;Acc:ZDB-GENE-050417-355]	ENSDARG00000043821	Kruppel-like factor 7b [Source:ZFIN;Acc:ZDB-GENE-041014-171]	protein_coding	ENSDART00000064343	protein_coding	ENSDARE00000815387
sub.759212|66-175.danRer6_phastConsElements6way_lod=237:range=chr25:16334897-16335123 5'pad=0 3'pad=0 strand=+repeatMasking=N	chromosome25	15315868	15315978	-	ENSDARG00000031420	wilms tumor 1a [Source:ZFIN;Acc:ZDB-GENE-980526-558]	ENSDARG00000023927	DnaJ (Hsp40) homolog, subfamily C, member 24 [Source:ZFIN;Acc:ZDB-GENE-040426-1153]	ENSDARG00000045045	paired box gene 6a [Source:ZFIN;Acc:ZDB-GENE-990415-200]	protein_coding	ENSDART00000066224	protein_coding	intron
sub.113364|771-863.danRer6_phastConsElements6way_lod=580:range=chr4:12182632-12183674 5'pad=0 3'pad=0 strand=+repeatMasking=N	chromosome4	11643004	11643097	+	ENSDARG00000008720	LIM domain only 3 [Source:ZFIN;Acc:ZDB-GENE-050522-201]	ENSDARG00000013476	Rho guanine nucleotide exchange factor (GEF) 39 [Source:ZFIN;Acc:ZDB-GENE-041114-28]	Intergenic	\N	\N	\N	\N	\N
sub.377442|10-121.danRer6_phastConsElements6way_lod=184:range=chr11:5186895-5187079 5'pad=0 3'pad=0 strand=+ repeatMasking=N	chromosome11	5550956	5551068	+	ENSDARG00000006963	chromosome segregation 1-like (S. cerevisiae) [Source:ZFIN;Acc:ZDB-GENE-990603-1]	ENSDARG00000089099	Uncharacterized protein [Source:UniProtKB/TrEMBL;Acc:F1QUG7]	ENSDARG00000045006	protein tyrosine phosphatase, receptor type, g a [Source:ZFIN;Acc:ZDB-GENE-101101-4]	protein_coding	ENSDART00000092552	protein_coding	ENSDARE00000677924
sub.391744|172-295.danRer6_phastConsElements6way_lod=720:range=chr11:32826413-32826820 5'pad=0 3'pad=0 strand=+repeatMasking=N	chromosome11	33389473	33389597	+	ENSDARG00000075698	NTPase, KAP family P-loop domain containing 1 [Source:HGNC Symbol;Acc:24739]	ENSDARG00000096033	diaphanous homolog 3 (Drosophila) [Source:ZFIN;Acc:ZDB-GENE-040801-144]	ENSDARG00000027041	protocadherin 17 [Source:ZFIN;Acc:ZDB-GENE-090608-3]	protein_coding	ENSDART00000125630	protein_coding	ENSDARE00000943655

## Sheet: non CNS
BLASTn search filtered by query alignment length
Mouse lncRNA	Zebrafish conserved region	Hit Coord	Query Length	Hit Length	Query Coverage	Hit Coverage	Query Alignment Length	E-Value
3153501.gi|74148870|dbj|AK153660.1|	442659.danRer6_phastConsElements6way_lod=189	13-147	2352	147	0.0578231	0.92517	136	2e-09
3153529.gi|26083487|dbj|AK033622.1|	240108.danRer6_phastConsElements6way_lod=284	168-283	2479	330	0.0508269	0.381818	126	7e-18
3153545.gi|74186929|dbj|AK037632.1|	498773.danRer6_phastConsElements6way_lod=411	132-271	3274	283	0.0458155	0.530035	150	1e-22
3153559.gi|26099552|dbj|AK080917.1|	661943.danRer6_phastConsElements6way_lod=284	114-184	3155	449	0.0228209	0.160356	72	3e-08
3153570.gi|26095137|dbj|AK052351.1|	498772.danRer6_phastConsElements6way_lod=664	115-233	3497	329	0.0371747	0.395137	130	6e-25
3153574.gi|26090347|dbj|AK044422.1|	639604.danRer6_phastConsElements6way_lod=171	4-70	2998	87	0.0223482	0.770115	67	5e-25
3153577.gi|26085744|dbj|AK037331.1|	240339.danRer6_phastConsElements6way_lod=143	3-73	3596	123	0.0216908	0.634146	78	3e-08
3153611.gi|26103007|dbj|AK085831.1|	498773.danRer6_phastConsElements6way_lod=411	132-271	3106	283	0.0482936	0.530035	150	9e-23
3153654.gi|26103837|dbj|AK086869.1|	198165.danRer6_phastConsElements6way_lod=543	688-857	1674	1076	0.105735	0.164498	177	2e-32
3153661.gi|26096281|dbj|AK054275.1|	698141.danRer6_phastConsElements6way_lod=555	534-607	1848	633	0.0405844	0.118483	75	4e-09
3153689.gi|12855846|dbj|AK016876.1|	834783.danRer6_phastConsElements6way_lod=688	321-463	1463	492	0.0984279	0.292683	144	1e-28
3153694.gi|12853428|dbj|AK015189.1|	543656.danRer6_phastConsElements6way_lod=924	417-664	1061	773	0.241282	0.331177	256	3e-48
3153699.gi|12841473|dbj|AK007736.1|	113824.danRer6_phastConsElements6way_lod=393	213-331	1332	411	0.0960961	0.311436	128	2e-11
3153702.gi|74220714|dbj|AK156190.1|	336342.danRer6_phastConsElements6way_lod=237	33-113	1669	325	0.0503295	0.258462	84	1e-09
3153721.gi|26093770|dbj|AK050058.1|	647383.danRer6_phastConsElements6way_lod=741	397-595	1827	729	0.111658	0.279835	204	5e-28
3153730.gi|26083582|dbj|AK033809.1|	604478.danRer6_phastConsElements6way_lod=238	67-157	1780	231	0.052809	0.406926	94	5e-13
3153746.gi|26104314|dbj|AK087483.1|	228310.danRer6_phastConsElements6way_lod=630	116-260	450	491	0.324444	0.297352	146	1e-38
3153754.gi|26095335|dbj|AK052706.1|	750616.danRer6_phastConsElements6way_lod=266	21-112	757	126	0.121532	0.730159	92	2e-29
3153758.gi|26095049|dbj|AK052184.1|	240108.danRer6_phastConsElements6way_lod=284	168-283	2068	330	0.0609284	0.381818	126	6e-18
3153798.gi|74226968|dbj|AK146377.1|	577602.danRer6_phastConsElements6way_lod=771	419-716	1961	733	0.156553	0.418827	307	7e-67
3153816.gi|26088918|dbj|AK042250.1|	778698.danRer6_phastConsElements6way_lod=716	266-354	1860	640	0.0478495	0.139062	89	7e-22
3153830.gi|12859915|dbj|AK019616.1|	657878.danRer6_phastConsElements6way_lod=981	4-438	703	667	0.652916	0.688156	459	7e-78
3153847.gi|26103823|dbj|AK086854.1|	629888.danRer6_phastConsElements6way_lod=1109	443-562	908	745	0.134361	0.163758	122	3e-22
Annotations of conserved Mouse lncRNAs
ID	Region	Start	End	Strand	Right Flank	Desc	Left Flank	Desc	GeneOverlap	Desc	GeneType	TranscriptOverlap	TranscriptType	ExonOverlap
3153501.gi|74148870|dbj|AK153660.1|:Mus musculus 3 days neonate thymus cDNA, RIKEN full-length enriched library, clone:A630035E05 product:unclassifiable, full insert sequence	chromosome12	101912687	101915653	+	ENSMUSG00000021189	ataxin 3 [Source:MGI Symbol;Acc:MGI:1099442]	ENSMUSG00000021186	fibulin 5 [Source:MGI Symbol;Acc:MGI:1346091]	ENSMUSG00000021188	thyroid hormone receptor interactor 11 [Source:MGI Symbol;Acc:MGI:1924393]	protein_coding	ENSMUST00000021605	protein_coding	ENSMUSE00000911066
3153501.gi|74148870|dbj|AK153660.1|:Mus musculus 3 days neonate thymus cDNA, RIKEN full-length enriched library, clone:A630035E05 product:unclassifiable, full insert sequence	chromosome12	101912687	101915653	+	ENSMUSG00000021189	ataxin 3 [Source:MGI Symbol;Acc:MGI:1099442]	ENSMUSG00000021186	fibulin 5 [Source:MGI Symbol;Acc:MGI:1346091]	ENSMUSG00000021188	thyroid hormone receptor interactor 11 [Source:MGI Symbol;Acc:MGI:1924393]	protein_coding	ENSMUST00000177536	protein_coding	ENSMUSE00000960956
3153501.gi|74148870|dbj|AK153660.1|:Mus musculus 3 days neonate thymus cDNA, RIKEN full-length enriched library, clone:A630035E05 product:unclassifiable, full insert sequence	chromosome12	101912687	101915653	+	ENSMUSG00000021189	ataxin 3 [Source:MGI Symbol;Acc:MGI:1099442]	ENSMUSG00000021186	fibulin 5 [Source:MGI Symbol;Acc:MGI:1346091]	ENSMUSG00000021188	thyroid hormone receptor interactor 11 [Source:MGI Symbol;Acc:MGI:1924393]	protein_coding	ENSMUST00000176728	protein_coding	ENSMUSE00000952293
3153501.gi|74148870|dbj|AK153660.1|:Mus musculus 3 days neonate thymus cDNA, RIKEN full-length enriched library, clone:A630035E05 product:unclassifiable, full insert sequence	chromosome12	101912687	101915653	+	ENSMUSG00000021189	ataxin 3 [Source:MGI Symbol;Acc:MGI:1099442]	ENSMUSG00000021186	fibulin 5 [Source:MGI Symbol;Acc:MGI:1346091]	ENSMUSG00000021188	thyroid hormone receptor interactor 11 [Source:MGI Symbol;Acc:MGI:1924393]	protein_coding	ENSMUST00000085086	processed_transcript	ENSMUSE00000261065
3153501.gi|74148870|dbj|AK153660.1|:Mus musculus 3 days neonate thymus cDNA, RIKEN full-length enriched library, clone:A630035E05 product:unclassifiable, full insert sequence	chromosome12	101912687	101915653	+	ENSMUSG00000021189	ataxin 3 [Source:MGI Symbol;Acc:MGI:1099442]	ENSMUSG00000021186	fibulin 5 [Source:MGI Symbol;Acc:MGI:1346091]	ENSMUSG00000093579	predicted gene, 20036 [Source:MGI Symbol;Acc:MGI:5012221]	processed_transcript	ENSMUST00000177547	processed_transcript	ENSMUSE00000951430
3153529.gi|26083487|dbj|AK033622.1|:Mus musculus adult male cecum cDNA, RIKEN full-length enriched library, clone:9130202O11 product:inferred: forkhead box P1, full insert sequence	chromosome6	98926823	98929298	-	ENSMUSG00000030068	predicted gene 20696 [Source:MGI Symbol;Acc:MGI:5313143]	ENSMUSG00000090667	predicted gene 765 [Source:MGI Symbol;Acc:MGI:2685611]	ENSMUSG00000030067	forkhead box P1 [Source:MGI Symbol;Acc:MGI:1914004]	protein_coding	ENSMUST00000113326	protein_coding	ENSMUSE00000695182
3153529.gi|26083487|dbj|AK033622.1|:Mus musculus adult male cecum cDNA, RIKEN full-length enriched library, clone:9130202O11 product:inferred: forkhead box P1, full insert sequence	chromosome6	98926823	98929298	-	ENSMUSG00000030068	predicted gene 20696 [Source:MGI Symbol;Acc:MGI:5313143]	ENSMUSG00000090667	predicted gene 765 [Source:MGI Symbol;Acc:MGI:2685611]	ENSMUSG00000030067	forkhead box P1 [Source:MGI Symbol;Acc:MGI:1914004]	protein_coding	ENSMUST00000177410	3prime_overlapping_ncrna	intron
3153529.gi|26083487|dbj|AK033622.1|:Mus musculus adult male cecum cDNA, RIKEN full-length enriched library, clone:9130202O11 product:inferred: forkhead box P1, full insert sequence	chromosome6	98926823	98929298	-	ENSMUSG00000030068	predicted gene 20696 [Source:MGI Symbol;Acc:MGI:5313143]	ENSMUSG00000090667	predicted gene 765 [Source:MGI Symbol;Acc:MGI:2685611]	ENSMUSG00000030067	forkhead box P1 [Source:MGI Symbol;Acc:MGI:1914004]	protein_coding	ENSMUST00000176565	protein_coding	ENSMUSE00000950065
3153529.gi|26083487|dbj|AK033622.1|:Mus musculus adult male cecum cDNA, RIKEN full-length enriched library, clone:9130202O11 product:inferred: forkhead box P1, full insert sequence	chromosome6	98926823	98929298	-	ENSMUSG00000030068	predicted gene 20696 [Source:MGI Symbol;Acc:MGI:5313143]	ENSMUSG00000090667	predicted gene 765 [Source:MGI Symbol;Acc:MGI:2685611]	ENSMUSG00000030067	forkhead box P1 [Source:MGI Symbol;Acc:MGI:1914004]	protein_coding	ENSMUST00000113322	protein_coding	ENSMUSE00001054135
3153545.gi|74186929|dbj|AK037632.1|:Mus musculus 16 days neonate thymus cDNA, RIKEN full-length enriched library, clone:A130030M24 product:unclassifiable, full insert sequence	chromosome11	88339713	88342987	-	ENSMUSG00000018428	A kinase (PRKA) anchor protein 1 [Source:MGI Symbol;Acc:MGI:104729]	ENSMUSG00000034031	RIKEN cDNA 1700106J16 gene [Source:MGI Symbol;Acc:MGI:1921547]	ENSMUSG00000069769	Musashi homolog 2 (Drosophila) [Source:MGI Symbol;Acc:MGI:1923876]	protein_coding	ENSMUST00000107909	protein_coding	ENSMUSE00000674798
3153559.gi|26099552|dbj|AK080917.1|:Mus musculus 4 days neonate male adipose cDNA, RIKEN full-length enriched library, clone:B430208D19 product:unclassifiable, full insert sequence	chromosome9	48694476	48697630	-	ENSMUSG00000032269	5-hydroxytryptamine (serotonin) receptor 3A [Source:MGI Symbol;Acc:MGI:96282]	ENSMUSG00000032271	nicotinamide N-methyltransferase [Source:MGI Symbol;Acc:MGI:1099443]	ENSMUSG00000066687	zinc finger and BTB domain containing 16 [Source:MGI Symbol;Acc:MGI:103222]	protein_coding	ENSMUST00000093852	protein_coding	intron
3153570.gi|26095137|dbj|AK052351.1|:Mus musculus 13 days embryo heart cDNA, RIKEN full-length enriched library, clone:D330037A02 product:unclassifiable, full insert sequence	chromosome11	88339460	88342952	-	ENSMUSG00000018428	A kinase (PRKA) anchor protein 1 [Source:MGI Symbol;Acc:MGI:104729]	ENSMUSG00000034031	RIKEN cDNA 1700106J16 gene [Source:MGI Symbol;Acc:MGI:1921547]	ENSMUSG00000069769	Musashi homolog 2 (Drosophila) [Source:MGI Symbol;Acc:MGI:1923876]	protein_coding	ENSMUST00000107909	protein_coding	ENSMUSE00000674798
3153574.gi|26090347|dbj|AK044422.1|:Mus musculus adult retina cDNA,RIKEN full-length enriched library, clone:A930011O12 product:unclassifiable, full insert sequence	chromosome14	64588775	64592920	+	ENSMUSG00000060012	kinesin family member 13B [Source:MGI Symbol;Acc:MGI:1098265]	ENSMUSG00000054733	methionine sulfoxide reductase A [Source:MGI Symbol;Acc:MGI:106916]	ENSMUSG00000065597	microRNA 124a-1 [Source:MGI Symbol;Acc:MGI:2676807]	miRNA	ENSMUST00000083663	miRNA	ENSMUSE00000522822
3153574.gi|26090347|dbj|AK044422.1|:Mus musculus adult retina cDNA,RIKEN full-length enriched library, clone:A930011O12 product:unclassifiable, full insert sequence	chromosome14	64588775	64592920	+	ENSMUSG00000060012	kinesin family member 13B [Source:MGI Symbol;Acc:MGI:1098265]	ENSMUSG00000054733	methionine sulfoxide reductase A [Source:MGI Symbol;Acc:MGI:106916]	ENSMUSG00000092972	microRNA 3078 [Source:MGI Symbol;Acc:MGI:4834251]	miRNA	ENSMUST00000175231	miRNA	ENSMUSE00000945879
3153577.gi|26085744|dbj|AK037331.1|:Mus musculus 16 days neonate thymus cDNA, RIKEN full-length enriched library, clone:A130007E15 product:unclassifiable, full insert sequence	chromosome6	99389077	99392672	-	ENSMUSG00000072875	G protein-coupled receptor 27 [Source:MGI Symbol;Acc:MGI:1202299]	ENSMUSG00000090667	predicted gene 765 [Source:MGI Symbol;Acc:MGI:2685611]	ENSMUSG00000030067	forkhead box P1 [Source:MGI Symbol;Acc:MGI:1914004]	protein_coding	ENSMUST00000176565	protein_coding	intron
3153577.gi|26085744|dbj|AK037331.1|:Mus musculus 16 days neonate thymus cDNA, RIKEN full-length enriched library, clone:A130007E15 product:unclassifiable, full insert sequence	chromosome6	99389077	99392672	-	ENSMUSG00000072875	G protein-coupled receptor 27 [Source:MGI Symbol;Acc:MGI:1202299]	ENSMUSG00000090667	predicted gene 765 [Source:MGI Symbol;Acc:MGI:2685611]	ENSMUSG00000030067	forkhead box P1 [Source:MGI Symbol;Acc:MGI:1914004]	protein_coding	ENSMUST00000176850	protein_coding	intron
3153577.gi|26085744|dbj|AK037331.1|:Mus musculus 16 days neonate thymus cDNA, RIKEN full-length enriched library, clone:A130007E15 product:unclassifiable, full insert sequence	chromosome6	99389077	99392672	-	ENSMUSG00000072875	G protein-coupled receptor 27 [Source:MGI Symbol;Acc:MGI:1202299]	ENSMUSG00000090667	predicted gene 765 [Source:MGI Symbol;Acc:MGI:2685611]	ENSMUSG00000030067	forkhead box P1 [Source:MGI Symbol;Acc:MGI:1914004]	protein_coding	ENSMUST00000176632	protein_coding	intron
3153577.gi|26085744|dbj|AK037331.1|:Mus musculus 16 days neonate thymus cDNA, RIKEN full-length enriched library, clone:A130007E15 product:unclassifiable, full insert sequence	chromosome6	99389077	99392672	-	ENSMUSG00000072875	G protein-coupled receptor 27 [Source:MGI Symbol;Acc:MGI:1202299]	ENSMUSG00000090667	predicted gene 765 [Source:MGI Symbol;Acc:MGI:2685611]	ENSMUSG00000030067	forkhead box P1 [Source:MGI Symbol;Acc:MGI:1914004]	protein_coding	ENSMUST00000177227	protein_coding	intron
3153577.gi|26085744|dbj|AK037331.1|:Mus musculus 16 days neonate thymus cDNA, RIKEN full-length enriched library, clone:A130007E15 product:unclassifiable, full insert sequence	chromosome6	99389077	99392672	-	ENSMUSG00000072875	G protein-coupled receptor 27 [Source:MGI Symbol;Acc:MGI:1202299]	ENSMUSG00000090667	predicted gene 765 [Source:MGI Symbol;Acc:MGI:2685611]	ENSMUSG00000030067	forkhead box P1 [Source:MGI Symbol;Acc:MGI:1914004]	protein_coding	ENSMUST00000177235	processed_transcript	intron
3153577.gi|26085744|dbj|AK037331.1|:Mus musculus 16 days neonate thymus cDNA, RIKEN full-length enriched library, clone:A130007E15 product:unclassifiable, full insert sequence	chromosome6	99389077	99392672	-	ENSMUSG00000072875	G protein-coupled receptor 27 [Source:MGI Symbol;Acc:MGI:1202299]	ENSMUSG00000090667	predicted gene 765 [Source:MGI Symbol;Acc:MGI:2685611]	ENSMUSG00000030067	forkhead box P1 [Source:MGI Symbol;Acc:MGI:1914004]	protein_coding	ENSMUST00000176105	processed_transcript	intron
3153577.gi|26085744|dbj|AK037331.1|:Mus musculus 16 days neonate thymus cDNA, RIKEN full-length enriched library, clone:A130007E15 product:unclassifiable, full insert sequence	chromosome6	99389077	99392672	-	ENSMUSG00000072875	G protein-coupled receptor 27 [Source:MGI Symbol;Acc:MGI:1202299]	ENSMUSG00000090667	predicted gene 765 [Source:MGI Symbol;Acc:MGI:2685611]	ENSMUSG00000030067	forkhead box P1 [Source:MGI Symbol;Acc:MGI:1914004]	protein_coding	ENSMUST00000113322	protein_coding	intron
3153577.gi|26085744|dbj|AK037331.1|:Mus musculus 16 days neonate thymus cDNA, RIKEN full-length enriched library, clone:A130007E15 product:unclassifiable, full insert sequence	chromosome6	99389077	99392672	-	ENSMUSG00000072875	G protein-coupled receptor 27 [Source:MGI Symbol;Acc:MGI:1202299]	ENSMUSG00000090667	predicted gene 765 [Source:MGI Symbol;Acc:MGI:2685611]	ENSMUSG00000030068	predicted gene 20696 [Source:MGI Symbol;Acc:MGI:5313143]	protein_coding	ENSMUST00000155466	nonsense_mediated_decay	intron
3153611.gi|26103007|dbj|AK085831.1|:Mus musculus 16 days neonate heart cDNA, RIKEN full-length enriched library, clone:D830015C06 product:unclassifiable, full insert sequence	chromosome11	88339725	88342825	-	ENSMUSG00000018428	A kinase (PRKA) anchor protein 1 [Source:MGI Symbol;Acc:MGI:104729]	ENSMUSG00000034031	RIKEN cDNA 1700106J16 gene [Source:MGI Symbol;Acc:MGI:1921547]	ENSMUSG00000069769	Musashi homolog 2 (Drosophila) [Source:MGI Symbol;Acc:MGI:1923876]	protein_coding	ENSMUST00000107909	protein_coding	ENSMUSE00000674798
3153654.gi|26103837|dbj|AK086869.1|:Mus musculus 0 day neonate lung cDNA, RIKEN full-length enriched library, clone:E030006P07 product:unclassifiable, full insert sequence	chromosome13	78206668	78208341	+	ENSMUSG00000074794	arrestin domain containing 3 [Source:MGI Symbol;Acc:MGI:2145242]	ENSMUSG00000069171	nuclear receptor subfamily 2, group F, member 1 [Source:MGI Symbol;Acc:MGI:1352451]	ENSMUSG00000087143	RIKEN cDNA A830082K12 gene [Source:MGI Symbol;Acc:MGI:2443527]	lincRNA	ENSMUST00000145613	processed_transcript	intron
3153654.gi|26103837|dbj|AK086869.1|:Mus musculus 0 day neonate lung cDNA, RIKEN full-length enriched library, clone:E030006P07 product:unclassifiable, full insert sequence	chromosome13	78206668	78208341	+	ENSMUSG00000074794	arrestin domain containing 3 [Source:MGI Symbol;Acc:MGI:2145242]	ENSMUSG00000069171	nuclear receptor subfamily 2, group F, member 1 [Source:MGI Symbol;Acc:MGI:1352451]	ENSMUSG00000087143	RIKEN cDNA A830082K12 gene [Source:MGI Symbol;Acc:MGI:2443527]	lincRNA	ENSMUST00000144545	processed_transcript	intron
3153654.gi|26103837|dbj|AK086869.1|:Mus musculus 0 day neonate lung cDNA, RIKEN full-length enriched library, clone:E030006P07 product:unclassifiable, full insert sequence	chromosome13	78206668	78208341	+	ENSMUSG00000074794	arrestin domain containing 3 [Source:MGI Symbol;Acc:MGI:2145242]	ENSMUSG00000069171	nuclear receptor subfamily 2, group F, member 1 [Source:MGI Symbol;Acc:MGI:1352451]	ENSMUSG00000087143	RIKEN cDNA A830082K12 gene [Source:MGI Symbol;Acc:MGI:2443527]	lincRNA	ENSMUST00000131564	processed_transcript	intron
3153654.gi|26103837|dbj|AK086869.1|:Mus musculus 0 day neonate lung cDNA, RIKEN full-length enriched library, clone:E030006P07 product:unclassifiable, full insert sequence	chromosome13	78206668	78208341	+	ENSMUSG00000074794	arrestin domain containing 3 [Source:MGI Symbol;Acc:MGI:2145242]	ENSMUSG00000069171	nuclear receptor subfamily 2, group F, member 1 [Source:MGI Symbol;Acc:MGI:1352451]	ENSMUSG00000087143	RIKEN cDNA A830082K12 gene [Source:MGI Symbol;Acc:MGI:2443527]	lincRNA	ENSMUST00000123998	processed_transcript	intron
3153654.gi|26103837|dbj|AK086869.1|:Mus musculus 0 day neonate lung cDNA, RIKEN full-length enriched library, clone:E030006P07 product:unclassifiable, full insert sequence	chromosome13	78206668	78208341	+	ENSMUSG00000074794	arrestin domain containing 3 [Source:MGI Symbol;Acc:MGI:2145242]	ENSMUSG00000069171	nuclear receptor subfamily 2, group F, member 1 [Source:MGI Symbol;Acc:MGI:1352451]	ENSMUSG00000087143	RIKEN cDNA A830082K12 gene [Source:MGI Symbol;Acc:MGI:2443527]	lincRNA	ENSMUST00000134705	processed_transcript	intron
3153661.gi|26096281|dbj|AK054275.1|:Mus musculus 2 days pregnant adult female ovary cDNA, RIKEN full-length enriched library,clone:E330009D23 product:unclassifiable, full insert sequence	chromosome19	41565788	41567636	+	ENSMUSG00000090673	predicted gene 340 [Source:MGI Symbol;Acc:MGI:2685186]	ENSMUSG00000025019	ligand dependent nuclear receptor corepressor [Source:MGI Symbol;Acc:MGI:2443930]	Intergenic	\N	\N	\N	\N	\N
3153689.gi|12855846|dbj|AK016876.1|:Mus musculus adult male testis cDNA, RIKEN full-length enriched library, clone:4933423L19 product:unclassifiable, full insert sequence	chromosome7	69948899	69950363	+	ENSMUSG00000030551	nuclear receptor subfamily 2, group F, member 2 [Source:MGI Symbol;Acc:MGI:1352452]	ENSMUSG00000042659	arrestin domain containing 4 [Source:MGI Symbol;Acc:MGI:1913662]	Intergenic	\N	\N	\N	\N	\N
3153694.gi|12853428|dbj|AK015189.1|:Mus musculus adult male testis cDNA, RIKEN full-length enriched library, clone:4930423H22 product:unclassifiable, full insert sequence	chromosome12	54071609	54072668	-	ENSMUSG00000035105	EGL nine homolog 3 (C. elegans) [Source:MGI Symbol;Acc:MGI:1932288]	ENSMUSG00000061603	A kinase (PRKA) anchor protein 6 [Source:MGI Symbol;Acc:MGI:3050566]	ENSMUSG00000021010	neuronal PAS domain protein 3 [Source:MGI Symbol;Acc:MGI:1351610]	protein_coding	ENSMUST00000101432	protein_coding	ENSMUSE00000654982
3153699.gi|12841473|dbj|AK007736.1|:Mus musculus 10 day old male pancreas cDNA, RIKEN full-length enriched library, clone:1810038L18 product:unclassifiable, full insert sequence	chromosome10	118855604	118856934	-	ENSMUSG00000028630	dual-specificity tyrosine-(Y)-phosphorylation regulated kinase 2 [Source:MGI Symbol;Acc:MGI:1330301]	ENSMUSG00000055170	interferon gamma [Source:MGI Symbol;Acc:MGI:107656]	Intergenic	\N	\N	\N	\N	\N
3153702.gi|74220714|dbj|AK156190.1|:Mus musculus activated spleen cDNA, RIKEN full-length enriched library, clone:F830011D17 product:unclassifiable, full insert sequence	chromosome14	122471152	122472822	+	ENSMUSG00000061524	zinc finger protein of the cerebellum 2 [Source:MGI Symbol;Acc:MGI:106679]	ENSMUSG00000041703	zinc finger protein of the cerebellum 5 [Source:MGI Symbol;Acc:MGI:1929518]	ENSMUSG00000085555	RIKEN cDNA 2610035F20 gene [Source:MGI Symbol;Acc:MGI:1916498]	lincRNA	ENSMUST00000135485	retained_intron	ENSMUSE00000843457
3153702.gi|74220714|dbj|AK156190.1|:Mus musculus activated spleen cDNA, RIKEN full-length enriched library, clone:F830011D17 product:unclassifiable, full insert sequence	chromosome14	122471152	122472822	+	ENSMUSG00000061524	zinc finger protein of the cerebellum 2 [Source:MGI Symbol;Acc:MGI:106679]	ENSMUSG00000041703	zinc finger protein of the cerebellum 5 [Source:MGI Symbol;Acc:MGI:1929518]	ENSMUSG00000085555	RIKEN cDNA 2610035F20 gene [Source:MGI Symbol;Acc:MGI:1916498]	lincRNA	ENSMUST00000177306	processed_transcript	ENSMUSE00000958624
3153721.gi|26093770|dbj|AK050058.1|:Mus musculus adult male liver tumor cDNA, RIKEN full-length enriched library, clone:C730009D12 product:unclassifiable, full insert sequence	chromosome18	64394902	64396727	+	ENSMUSG00000024588	ferrochelatase [Source:MGI Symbol;Acc:MGI:95513]	ENSMUSG00000056812	ST8 alpha-N-acetyl-neuraminide alpha-2,8-sialyltransferase 3 [Source:MGI Symbol;Acc:MGI:106019]	ENSMUSG00000045991	one cut domain, family member 2 [Source:MGI Symbol;Acc:MGI:1891408]	protein_coding	ENSMUST00000175965	protein_coding	ENSMUSE00000951547
3153721.gi|26093770|dbj|AK050058.1|:Mus musculus adult male liver tumor cDNA, RIKEN full-length enriched library, clone:C730009D12 product:unclassifiable, full insert sequence	chromosome18	64394902	64396727	+	ENSMUSG00000024588	ferrochelatase [Source:MGI Symbol;Acc:MGI:95513]	ENSMUSG00000056812	ST8 alpha-N-acetyl-neuraminide alpha-2,8-sialyltransferase 3 [Source:MGI Symbol;Acc:MGI:106019]	ENSMUSG00000045991	one cut domain, family member 2 [Source:MGI Symbol;Acc:MGI:1891408]	protein_coding	ENSMUST00000115145	protein_coding	ENSMUSE00000811593
3153730.gi|26083582|dbj|AK033809.1|:Mus musculus adult male epididymis cDNA, RIKEN full-length enriched library,clone:9230112E12 product:unclassifiable, full insert sequence	chromosome18	84464185	84465961	-	ENSMUSG00000056162	carnosine dipeptidase 1 (metallopeptidase M20 family) [Source:MGI Symbol;Acc:MGI:2451097]	ENSMUSG00000049090	zinc binding alcohol dehydrogenase, domain containing 2 [Source:MGI Symbol;Acc:MGI:2444835]	ENSMUSG00000048410	zinc finger protein 407 [Source:MGI Symbol;Acc:MGI:2685179]	protein_coding	ENSMUST00000125450	processed_transcript	intron
3153730.gi|26083582|dbj|AK033809.1|:Mus musculus adult male epididymis cDNA, RIKEN full-length enriched library,clone:9230112E12 product:unclassifiable, full insert sequence	chromosome18	84464185	84465961	-	ENSMUSG00000056162	carnosine dipeptidase 1 (metallopeptidase M20 family) [Source:MGI Symbol;Acc:MGI:2451097]	ENSMUSG00000049090	zinc binding alcohol dehydrogenase, domain containing 2 [Source:MGI Symbol;Acc:MGI:2444835]	ENSMUSG00000048410	zinc finger protein 407 [Source:MGI Symbol;Acc:MGI:2685179]	protein_coding	ENSMUST00000125763	protein_coding	intron
3153746.gi|26104314|dbj|AK087483.1|:Mus musculus 0 day neonate eyeball cDNA, RIKEN full-length enriched library, clone:E130304P04 product:unclassifiable, full insert sequence	chromosome5	106557738	106574718	-	ENSMUSG00000043410	HFM1, ATP-dependent DNA helicase homolog (S. cerevisiae) [Source:MGI Symbol;Acc:MGI:3036246]	ENSMUSG00000034384	BarH-like 2 (Drosophila) [Source:MGI Symbol;Acc:MGI:1859314]	ENSMUSG00000049606	zinc finger protein 644 [Source:MGI Symbol;Acc:MGI:1277212]	protein_coding	ENSMUST00000131029	processed_transcript	ENSMUSE00000791726
3153746.gi|26104314|dbj|AK087483.1|:Mus musculus 0 day neonate eyeball cDNA, RIKEN full-length enriched library, clone:E130304P04 product:unclassifiable, full insert sequence	chromosome5	106557738	106574718	-	ENSMUSG00000043410	HFM1, ATP-dependent DNA helicase homolog (S. cerevisiae) [Source:MGI Symbol;Acc:MGI:3036246]	ENSMUSG00000034384	BarH-like 2 (Drosophila) [Source:MGI Symbol;Acc:MGI:1859314]	ENSMUSG00000049606	zinc finger protein 644 [Source:MGI Symbol;Acc:MGI:1277212]	protein_coding	ENSMUST00000124394	processed_transcript	ENSMUSE00000724365
3153746.gi|26104314|dbj|AK087483.1|:Mus musculus 0 day neonate eyeball cDNA, RIKEN full-length enriched library, clone:E130304P04 product:unclassifiable, full insert sequence	chromosome5	106557738	106574718	-	ENSMUSG00000043410	HFM1, ATP-dependent DNA helicase homolog (S. cerevisiae) [Source:MGI Symbol;Acc:MGI:3036246]	ENSMUSG00000034384	BarH-like 2 (Drosophila) [Source:MGI Symbol;Acc:MGI:1859314]	ENSMUSG00000049606	zinc finger protein 644 [Source:MGI Symbol;Acc:MGI:1277212]	protein_coding	ENSMUST00000149128	processed_transcript	ENSMUSE00000728581
3153754.gi|26095335|dbj|AK052706.1|:Mus musculus 0 day neonate kidney cDNA, RIKEN full-length enriched library, clone:D630033A02 product:unclassifiable, full insert sequence	chromosome10	122985076	122985831	-	ENSMUSG00000034602	MON2 homolog (yeast) [Source:MGI Symbol;Acc:MGI:1914324]	ENSMUSG00000034613	protein phosphatase 1H (PP2C domain containing) [Source:MGI Symbol;Acc:MGI:2442087]	ENSMUSG00000065406	microRNA let7i [Source:MGI Symbol;Acc:MGI:2676802]	miRNA	ENSMUST00000083472	miRNA	ENSMUSE00000522631
3153758.gi|26095049|dbj|AK052184.1|:Mus musculus 13 days embryo heart cDNA, RIKEN full-length enriched library, clone:D330004K05 product:inferred: forkhead box P1, full insert sequence	chromosome6	98925351	98927417	-	ENSMUSG00000030068	predicted gene 20696 [Source:MGI Symbol;Acc:MGI:5313143]	ENSMUSG00000090667	predicted gene 765 [Source:MGI Symbol;Acc:MGI:2685611]	ENSMUSG00000030067	forkhead box P1 [Source:MGI Symbol;Acc:MGI:1914004]	protein_coding	ENSMUST00000113326	protein_coding	ENSMUSE00000695182
3153758.gi|26095049|dbj|AK052184.1|:Mus musculus 13 days embryo heart cDNA, RIKEN full-length enriched library, clone:D330004K05 product:inferred: forkhead box P1, full insert sequence	chromosome6	98925351	98927417	-	ENSMUSG00000030068	predicted gene 20696 [Source:MGI Symbol;Acc:MGI:5313143]	ENSMUSG00000090667	predicted gene 765 [Source:MGI Symbol;Acc:MGI:2685611]	ENSMUSG00000030067	forkhead box P1 [Source:MGI Symbol;Acc:MGI:1914004]	protein_coding	ENSMUST00000177410	3prime_overlapping_ncrna	ENSMUSE00000956687
3153758.gi|26095049|dbj|AK052184.1|:Mus musculus 13 days embryo heart cDNA, RIKEN full-length enriched library, clone:D330004K05 product:inferred: forkhead box P1, full insert sequence	chromosome6	98925351	98927417	-	ENSMUSG00000030068	predicted gene 20696 [Source:MGI Symbol;Acc:MGI:5313143]	ENSMUSG00000090667	predicted gene 765 [Source:MGI Symbol;Acc:MGI:2685611]	ENSMUSG00000030067	forkhead box P1 [Source:MGI Symbol;Acc:MGI:1914004]	protein_coding	ENSMUST00000113322	protein_coding	ENSMUSE00001054135
3153798.gi|74226968|dbj|AK146377.1|:Mus musculus CRL-1722 L5178Y-R cDNA, RIKEN full-length enriched library, clone:I730065L07 product:unclassifiable, full insert sequence	chromosome9	61138514	61145259	+	ENSMUSG00000074256	predicted gene 10655 [Source:MGI Symbol;Acc:MGI:3642575]	ENSMUSG00000034485	uveal autoantigen with coiled-coil domains and ankyrin repeats [Source:MGI Symbol;Acc:MGI:1919815]	Intergenic	\N	\N	\N	\N	\N
3153816.gi|26088918|dbj|AK042250.1|:Mus musculus 3 days neonate thymus cDNA, RIKEN full-length enriched library, clone:A630075F10 product:unclassifiable, full insert sequence	chromosome2	170061457	170070778	-	ENSMUSG00000052056	zinc finger protein 217 [Source:MGI Symbol;Acc:MGI:2685408]	ENSMUSG00000078912	predicted gene 11011 [Source:MGI Symbol;Acc:MGI:3779229]	ENSMUSG00000047907	teashirt zinc finger family member 2 [Source:MGI Symbol;Acc:MGI:2153084]	protein_coding	ENSMUST00000123300	protein_coding	ENSMUSE00000821050
3153816.gi|26088918|dbj|AK042250.1|:Mus musculus 3 days neonate thymus cDNA, RIKEN full-length enriched library, clone:A630075F10 product:unclassifiable, full insert sequence	chromosome2	170061457	170070778	-	ENSMUSG00000052056	zinc finger protein 217 [Source:MGI Symbol;Acc:MGI:2685408]	ENSMUSG00000078912	predicted gene 11011 [Source:MGI Symbol;Acc:MGI:3779229]	ENSMUSG00000047907	teashirt zinc finger family member 2 [Source:MGI Symbol;Acc:MGI:2153084]	protein_coding	ENSMUST00000087966	protein_coding	ENSMUSE00000803003
3153830.gi|12859915|dbj|AK019616.1|:Mus musculus adult male testis cDNA, RIKEN full-length enriched library, clone:4930447E19 product:unclassifiable, full insert sequence	chromosome5	101032550	101033252	-	ENSMUSG00000035187	NK6 homeobox 1 [Source:MGI Symbol;Acc:MGI:1206039]	ENSMUSG00000029314	1-acylglycerol-3-phosphate O-acyltransferase 9 [Source:MGI Symbol;Acc:MGI:3603816]	Intergenic	\N	\N	\N	\N	\N
3153847.gi|26103823|dbj|AK086854.1|:Mus musculus 0 day neonate lung cDNA, RIKEN full-length enriched library, clone:E030004N02 product:unclassifiable, full insert sequence	chromosome4	32585195	32586103	+	ENSMUSG00000051056	gap junction protein, alpha 10 [Source:MGI Symbol;Acc:MGI:1339969]	ENSMUSG00000028284	mitogen-activated protein kinase kinase kinase 7 [Source:MGI Symbol;Acc:MGI:1346877]	ENSMUSG00000040270	BTB and CNC homology 2 [Source:MGI Symbol;Acc:MGI:894679]	protein_coding	ENSMUST00000108180	protein_coding	ENSMUSE00000758113
3153847.gi|26103823|dbj|AK086854.1|:Mus musculus 0 day neonate lung cDNA, RIKEN full-length enriched library, clone:E030004N02 product:unclassifiable, full insert sequence	chromosome4	32585195	32586103	+	ENSMUSG00000051056	gap junction protein, alpha 10 [Source:MGI Symbol;Acc:MGI:1339969]	ENSMUSG00000028284	mitogen-activated protein kinase kinase kinase 7 [Source:MGI Symbol;Acc:MGI:1346877]	ENSMUSG00000040270	BTB and CNC homology 2 [Source:MGI Symbol;Acc:MGI:894679]	protein_coding	ENSMUST00000171600	protein_coding	ENSMUSE00000913104
Annotations of Zebrafish conserved regions
ID	Region	Start	End	Strand	Right Flank	Desc	Left Flank	Desc	GeneOverlap	Desc	GeneType	TranscriptOverlap	TranscriptType	ExonOverlap
sub.442659|13-147.danRer6_phastConsElements6way_lod=189:range=chr13:32704037-32704183 5'pad=0 3'pad=0 strand=+repeatMasking=N	chromosome13	33430891	33431026	+	ENSDARG00000039279	golgi autoantigen, golgin subfamily a, 5 [Source:ZFIN;Acc:ZDB-GENE-040426-2749]	ENSDARG00000039273	fibulin 5 [Source:ZFIN;Acc:ZDB-GENE-041010-54]	ENSDARG00000078381	thyroid hormone receptor interactor 11 [Source:ZFIN;Acc:ZDB-GENE-030131-9833]	protein_coding	ENSDART00000146138	protein_coding	ENSDARE00000996738
sub.442659|13-147.danRer6_phastConsElements6way_lod=189:range=chr13:32704037-32704183 5'pad=0 3'pad=0 strand=+repeatMasking=N	chromosome13	33430891	33431026	+	ENSDARG00000039279	golgi autoantigen, golgin subfamily a, 5 [Source:ZFIN;Acc:ZDB-GENE-040426-2749]	ENSDARG00000039273	fibulin 5 [Source:ZFIN;Acc:ZDB-GENE-041010-54]	ENSDARG00000078381	thyroid hormone receptor interactor 11 [Source:ZFIN;Acc:ZDB-GENE-030131-9833]	protein_coding	ENSDART00000109667	protein_coding	ENSDARE00000869219
sub.240108|168-283.danRer6_phastConsElements6way_lod=284:range=chr6:47635007-47635336 5'pad=0 3'pad=0 strand=+repeatMasking=N	chromosome6	43529679	43529795	+	ENSDARG00000014181	forkhead box P1b [Source:ZFIN;Acc:ZDB-GENE-041203-1]	ENSDARG00000091832	Uncharacterized protein [Source:UniProtKB/TrEMBL;Acc:E7FCB2]	Intergenic	\N	\N	\N	\N	\N
sub.498773|132-271.danRer6_phastConsElements6way_lod=411:range=chr15:30979301-30979583 5'pad=0 3'pad=0 strand=+repeatMasking=N	chromosome15	29803359	29803499	+	ENSDARG00000032614	musashi homolog 2b (Drosophila) [Source:ZFIN;Acc:ZDB-GENE-040426-1268]	ENSDARG00000033973	mitochondrial ribosomal protein S23 [Source:ZFIN;Acc:ZDB-GENE-040801-134]	Intergenic	\N	\N	\N	\N	\N
sub.661943|114-184.danRer6_phastConsElements6way_lod=284:range=chr21:25302752-25303200 5'pad=0 3'pad=0 strand=+repeatMasking=N	chromosome21	22475245	22475316	-	ENSDARG00000007184	zinc finger and BTB domain containing 16a [Source:ZFIN;Acc:ZDB-GENE-030131-1989]	ENSDARG00000080012	5-hydroxytryptamine (serotonin) receptor 3A [Source:ZFIN;Acc:ZDB-GENE-071012-5]	Intergenic	\N	\N	\N	\N	\N
sub.498772|115-233.danRer6_phastConsElements6way_lod=664:range=chr15:30978683-30979011 5'pad=0 3'pad=0 strand=+repeatMasking=N	chromosome15	29802724	29802843	+	ENSDARG00000032614	musashi homolog 2b (Drosophila) [Source:ZFIN;Acc:ZDB-GENE-040426-1268]	ENSDARG00000033973	mitochondrial ribosomal protein S23 [Source:ZFIN;Acc:ZDB-GENE-040801-134]	Intergenic	\N	\N	\N	\N	\N
sub.639604|4-70.danRer6_phastConsElements6way_lod=171:range=chr20:38798336-38798422 5'pad=0 3'pad=0 strand=+repeatMasking=N	chromosome20	38930247	38930314	+	ENSDARG00000029587	methionine sulfoxide reductase A [Source:HGNC Symbol;Acc:7377]	ENSDARG00000041870	intraflagellar transport 172 [Source:ZFIN;Acc:ZDB-GENE-040827-1]	ENSDARG00000081311	dre-mir-124-2 [Source:miRBase;Acc:MI0001967]	miRNA	ENSDART00000117965	miRNA	ENSDARE00000882924
sub.240339|3-73.danRer6_phastConsElements6way_lod=143:range=chr6:47886872-47886994 5'pad=0 3'pad=0 strand=+repeatMasking=N	chromosome6	43781379	43781450	+	ENSDARG00000006607	G protein-coupled receptor 27 [Source:ZFIN;Acc:ZDB-GENE-071022-3]	ENSDARG00000091832	Uncharacterized protein [Source:UniProtKB/TrEMBL;Acc:E7FCB2]	ENSDARG00000014181	forkhead box P1b [Source:ZFIN;Acc:ZDB-GENE-041203-1]	protein_coding	ENSDART00000064938	protein_coding	intron
sub.240339|3-73.danRer6_phastConsElements6way_lod=143:range=chr6:47886872-47886994 5'pad=0 3'pad=0 strand=+repeatMasking=N	chromosome6	43781379	43781450	+	ENSDARG00000006607	G protein-coupled receptor 27 [Source:ZFIN;Acc:ZDB-GENE-071022-3]	ENSDARG00000091832	Uncharacterized protein [Source:UniProtKB/TrEMBL;Acc:E7FCB2]	ENSDARG00000014181	forkhead box P1b [Source:ZFIN;Acc:ZDB-GENE-041203-1]	protein_coding	ENSDART00000148909	processed_transcript	intron
sub.240339|3-73.danRer6_phastConsElements6way_lod=143:range=chr6:47886872-47886994 5'pad=0 3'pad=0 strand=+repeatMasking=N	chromosome6	43781379	43781450	+	ENSDARG00000006607	G protein-coupled receptor 27 [Source:ZFIN;Acc:ZDB-GENE-071022-3]	ENSDARG00000091832	Uncharacterized protein [Source:UniProtKB/TrEMBL;Acc:E7FCB2]	ENSDARG00000014181	forkhead box P1b [Source:ZFIN;Acc:ZDB-GENE-041203-1]	protein_coding	ENSDART00000149972	processed_transcript	intron
sub.240339|3-73.danRer6_phastConsElements6way_lod=143:range=chr6:47886872-47886994 5'pad=0 3'pad=0 strand=+repeatMasking=N	chromosome6	43781379	43781450	+	ENSDARG00000006607	G protein-coupled receptor 27 [Source:ZFIN;Acc:ZDB-GENE-071022-3]	ENSDARG00000091832	Uncharacterized protein [Source:UniProtKB/TrEMBL;Acc:E7FCB2]	ENSDARG00000014181	forkhead box P1b [Source:ZFIN;Acc:ZDB-GENE-041203-1]	protein_coding	ENSDART00000148646	processed_transcript	intron
sub.198165|688-857.danRer6_phastConsElements6way_lod=543:range=chr5:50773745-50774820 5'pad=0 3'pad=0 strand=+repeatMasking=N	chromosome5	51523746	51523916	+	ENSDARG00000052695	nuclear receptor subfamily 2, group F, member 1a [Source:ZFIN;Acc:ZDB-GENE-980526-115]	ENSDARG00000067664	si:dkey-172m14.2 [Source:ZFIN;Acc:ZDB-GENE-060526-222]	ENSDARG00000094128	si:dkeyp-10a3.2 [Source:ZFIN;Acc:ZDB-GENE-060526-360]	processed_transcript	ENSDART00000140464	processed_transcript	intron
sub.698141|534-607.danRer6_phastConsElements6way_lod=555:range=chr22:36244514-36245146 5'pad=0 3'pad=0 strand=+repeatMasking=N	chromosome22	37634155	37634229	+	ENSDARG00000070907	ligand dependent nuclear receptor corepressor [Source:ZFIN;Acc:ZDB-GENE-061201-6]	ENSDARG00000039528	slit homolog 1b (Drosophila) [Source:ZFIN;Acc:ZDB-GENE-030722-4]	Intergenic	\N	\N	\N	\N	\N
sub.834783|321-463.danRer6_phastConsElements6way_lod=688:range=Zv8_NA7823:37268-37759 5'pad=0 3'pad=0 strand=+repeatMasking=N	chromosome18	23468090	23468233	-	ENSDARG00000086036		ENSDARG00000001414	multiple C2 domains, transmembrane 2a [Source:ZFIN;Acc:ZDB-GENE-040724-63]	Intergenic	\N	\N	\N	\N	\N
sub.543656|417-664.danRer6_phastConsElements6way_lod=924:range=chr17:9153509-9154281 5'pad=0 3'pad=0 strand=+ repeatMasking=N	chromosome17	9717036	9717284	+	ENSDARG00000032553	egl nine homolog 3 (C. elegans) [Source:ZFIN;Acc:ZDB-GENE-040426-2541]	ENSDARG00000077295	A kinase (PRKA) anchor protein 6 [Source:ZFIN;Acc:ZDB-GENE-120207-2]	ENSDARG00000079182	neuronal PAS domain protein 3 [Source:HGNC Symbol;Acc:19311]	protein_coding	ENSDART00000007777	protein_coding	ENSDARE00000804556
sub.113824|213-331.danRer6_phastConsElements6way_lod=393:range=chr4:13066176-13066586 5'pad=0 3'pad=0 strand=+repeatMasking=N	chromosome4	12525990	12526109	+	ENSDARG00000092714	si:ch211-266a5.12 [Source:ZFIN;Acc:ZDB-GENE-081104-210]	ENSDARG00000045669	si:dkey-39a18.1 [Source:ZFIN;Acc:ZDB-GENE-041210-127]	ENSDARG00000094646	dual-specificity tyrosine-(Y)-phosphorylation regulated kinase 2 [Source:ZFIN;Acc:ZDB-GENE-030131-2804]	protein_coding	ENSDART00000145069	protein_coding	ENSDARE00001088166
sub.113824|213-331.danRer6_phastConsElements6way_lod=393:range=chr4:13066176-13066586 5'pad=0 3'pad=0 strand=+repeatMasking=N	chromosome4	12525990	12526109	+	ENSDARG00000092714	si:ch211-266a5.12 [Source:ZFIN;Acc:ZDB-GENE-081104-210]	ENSDARG00000045669	si:dkey-39a18.1 [Source:ZFIN;Acc:ZDB-GENE-041210-127]	ENSDARG00000094646	dual-specificity tyrosine-(Y)-phosphorylation regulated kinase 2 [Source:ZFIN;Acc:ZDB-GENE-030131-2804]	protein_coding	ENSDART00000067152	retained_intron	ENSDARE00001098381
sub.336342|33-113.danRer6_phastConsElements6way_lod=237:range=chr9:31679119-31679443 5'pad=0 3'pad=0 strand=+repeatMasking=N	chromosome9	32313781	32313862	+	ENSDARG00000020447	transmembrane and tetratricopeptide repeat containing 4 [Source:ZFIN;Acc:ZDB-GENE-070912-148]	ENSDARG00000029729	citrate lyase beta-like [Source:ZFIN;Acc:ZDB-GENE-030516-6]	ENSDARG00000016022	zic family member 5 (odd-paired homolog, Drosophila) [Source:ZFIN;Acc:ZDB-GENE-040622-1]	protein_coding	ENSDART00000137343	processed_transcript	intron
sub.647383|397-595.danRer6_phastConsElements6way_lod=741:range=chr21:1630329-1631057 5'pad=0 3'pad=0 strand=+ repeatMasking=N	chromosome21	2008937	2009136	+	ENSDARG00000090387	one cut homeobox 2 [Source:HGNC Symbol;Acc:8139]	ENSDARG00000003462	ferrochelatase [Source:ZFIN;Acc:ZDB-GENE-000928-1]	Intergenic	\N	\N	\N	\N	\N
sub.604478|67-157.danRer6_phastConsElements6way_lod=238:range=chr19:19598006-19598236 5'pad=0 3'pad=0 strand=+repeatMasking=N	chromosome19	21420682	21420773	+	ENSDARG00000005026	teashirt family zinc finger 1 [Source:ZFIN;Acc:ZDB-GENE-030820-3]	ENSDARG00000003931	CNDP dipeptidase 2 (metallopeptidase M20 family) [Source:ZFIN;Acc:ZDB-GENE-030131-5499]	Intergenic	\N	\N	\N	\N	\N
sub.228310|116-260.danRer6_phastConsElements6way_lod=630:range=chr6:26536316-26536806 5'pad=0 3'pad=0 strand=+repeatMasking=N	chromosome6	20947979	20948124	+	ENSDARG00000070129	BarH-like 2 [Source:ZFIN;Acc:ZDB-GENE-050913-153]	ENSDARG00000052254	zinc finger protein 644b [Source:ZFIN;Acc:ZDB-GENE-120214-23]	Intergenic	\N	\N	\N	\N	\N
sub.750616|21-112.danRer6_phastConsElements6way_lod=266:range=chr25:1354203-1354328 5'pad=0 3'pad=0 strand=+ repeatMasking=N	chromosome25	1688200	1688292	-	ENSDARG00000063694	MON2 homolog (S. cerevisiae) [Source:HGNC Symbol;Acc:29177]	ENSDARG00000063684	protein phosphatase, Mg2+/Mn2+ dependent, 1H [Source:ZFIN;Acc:ZDB-GENE-061027-190]	ENSDARG00000082738	dre-let-7i [Source:miRBase;Acc:MI0001876]	miRNA	ENSDART00000116791	miRNA	ENSDARE00000881867
sub.577602|419-716.danRer6_phastConsElements6way_lod=771:range=chr18:20515979-20516711 5'pad=0 3'pad=0 strand=+repeatMasking=N	chromosome18	19938676	19938974	+	ENSDARG00000002787	groucho 2 [Source:ZFIN;Acc:ZDB-GENE-990415-86]	ENSDARG00000069250	uveal autoantigen with coiled-coil domains and ankyrin repeats [Source:ZFIN;Acc:ZDB-GENE-050419-37]	Intergenic	\N	\N	\N	\N	\N
sub.778698|266-354.danRer6_phastConsElements6way_lod=716:range=Zv8_NA714:17904-18543 5'pad=0 3'pad=0 strand=+ repeatMasking=N	chromosome23	38396265	38396354	-	ENSDARG00000079201	teashirt zinc finger homeobox 2 [Source:HGNC Symbol;Acc:13010]	ENSDARG00000088123	zinc finger protein 217 [Source:HGNC Symbol;Acc:13009]	Intergenic	\N	\N	\N	\N	\N
sub.657878|4-438.danRer6_phastConsElements6way_lod=981:range=chr21:20365715-20366381 5'pad=0 3'pad=0 strand=+repeatMasking=N	chromosome21	18086638	18087073	+	ENSDARG00000016048	1-acylglycerol-3-phosphate O-acyltransferase 9 [Source:ZFIN;Acc:ZDB-GENE-040718-436]	ENSDARG00000022569	NK6 transcription factor related, locus 1 (Drosophila) [Source:ZFIN;Acc:ZDB-GENE-040718-178]	Intergenic	\N	\N	\N	\N	\N
sub.629888|443-562.danRer6_phastConsElements6way_lod=1109:range=chr20:23486044-23486788 5'pad=0 3'pad=0 strand=+repeatMasking=N	chromosome20	23952364	23952484	+	ENSDARG00000020469	mitogen activated protein kinase kinase kinase 7 [Source:ZFIN;Acc:ZDB-GENE-041001-135]	ENSDARG00000034930	connexin 52.6 [Source:ZFIN;Acc:ZDB-GENE-040310-6]	ENSDARG00000004074	BTB and CNC homology 1, basic leucine zipper transcription factor 2b [Source:ZFIN;Acc:ZDB-GENE-041001-139]	protein_coding	ENSDART00000028717	protein_coding	ENSDARE00000307999

## Sheet: EnsEMBL lincRNA
BLASTn search filtered by query alignment length
Mouse lncRNA	Zebrafish conserved region	Hit Coord	Query Length	Hit Length	Query Coverage	Hit Coverage	Query Alignment Length	E-Value
3153857.ENSMUSG00000046413|ENSMUST00000062522	267967.danRer6_phastConsElements6way_lod=919	251-340	2988	574	0.0307898	0.160279	92	9e-13
3153859.ENSMUSG00000006638|ENSMUST00000006814	41309.danRer6_phastConsElements6way_lod=163	34-125	1309	173	0.0741024	0.560694	97	3e-09
3153862.ENSMUSG00000037982|ENSMUST00000042585	798020.danRer6_phastConsElements6way_lod=799	604-730	2326	795	0.0563199	0.16478	131	4e-05
3153870.ENSMUSG00000042922|ENSMUST00000055270	636077.danRer6_phastConsElements6way_lod=260	1-146	2431	151	0.0608803	0.980132	148	1e-20
3153871.ENSMUSG00000043168|ENSMUST00000050671	744851.danRer6_phastConsElements6way_lod=1815	598-770	1618	951	0.108158	0.184017	175	8e-41
3153874.ENSMUSG00000050334|ENSMUST00000052354	197122.danRer6_phastConsElements6way_lod=482	189-285	2427	287	0.0403791	0.341463	98	4e-20
3153875.ENSMUSG00000059659|ENSMUST00000062700	314899.danRer6_phastConsElements6way_lod=254	48-118	1982	253	0.0358224	0.280632	71	5e-09
3153876.ENSMUSG00000056329|ENSMUST00000070378	50873.danRer6_phastConsElements6way_lod=2173	835-1023	1324	1321	0.145015	0.145344	192	1e-58
3153878.ENSMUSG00000090613|ENSMUST00000057963	226451.danRer6_phastConsElements6way_lod=481	274-418	4429	426	0.0343193	0.356808	152	4e-13
3153884.ENSMUSG00000045327|ENSMUST00000059190	576805.danRer6_phastConsElements6way_lod=262	34-181	2828	214	0.0537482	0.71028	152	1e-21
3153886.ENSMUSG00000033209|ENSMUST00000040111	810070.danRer6_phastConsElements6way_lod=949	269-758	10780	871	0.0459184	0.568312	495	8e-133
3153897.ENSMUSG00000046808|ENSMUST00000094710	431090.danRer6_phastConsElements6way_lod=287	20-189	3470	195	0.0501441	0.892308	174	4e-27
3153923.ENSMUSG00000064032|ENSMUST00000081739	786068.danRer6_phastConsElements6way_lod=212	24-129	3194	132	0.0335003	0.810606	107	6e-20
3153931.ENSMUSG00000091939|ENSMUST00000096563	221787.danRer6_phastConsElements6way_lod=1341	49-586	4312	703	0.125464	0.769559	541	1e-141
3153934.ENSMUSG00000060029|ENSMUST00000079964	655741.danRer6_phastConsElements6way_lod=280	25-142	1401	167	0.0842256	0.706587	118	5e-17
3153938.ENSMUSG00000057359|ENSMUST00000072769	314174.danRer6_phastConsElements6way_lod=317	51-211	1802	214	0.0915649	0.771028	165	4e-19
3153958.ENSMUSG00000084910|ENSMUST00000122923	377710.danRer6_phastConsElements6way_lod=482	96-237	2581	260	0.0557923	0.553846	144	2e-08
3153969.ENSMUSG00000087645|ENSMUST00000123810	318967.danRer6_phastConsElements6way_lod=282	138-225	3155	338	0.0285261	0.266272	90	3e-08
3153974.ENSMUSG00000086459|ENSMUST00000101462	561272.danRer6_phastConsElements6way_lod=200	85-156	858	156	0.0839161	0.461538	72	5e-10
3153984.ENSMUSG00000085128|ENSMUST00000124191	252398.danRer6_phastConsElements6way_lod=173	1-174	1840	189	0.0961957	0.936508	177	5e-38
3153996.ENSMUSG00000086697|ENSMUST00000122963	40195.danRer6_phastConsElements6way_lod=211	239-307	2515	474	0.0274354	0.14557	69	3e-06
3154015.ENSMUSG00000086560|ENSMUST00000123129	741917.danRer6_phastConsElements6way_lod=266	11-131	688	152	0.180233	0.815789	124	1e-15
3154016.ENSMUSG00000085098|ENSMUST00000123269	39228.danRer6_phastConsElements6way_lod=913	64-172	2988	538	0.0368139	0.204461	110	9e-18
3154029.ENSMUSG00000087623|ENSMUST00000122839	182787.danRer6_phastConsElements6way_lod=149	33-100	1661	100	0.0409392	0.68	68	1e-08
3154032.ENSMUSG00000075118|ENSMUST00000110601	396582.danRer6_phastConsElements6way_lod=557	28-323	2997	352	0.102769	0.875	308	3e-47
3154042.ENSMUSG00000037982|ENSMUST00000123595	798020.danRer6_phastConsElements6way_lod=799	604-730	2328	795	0.0562715	0.16478	131	4e-05
3154109.ENSMUSG00000084968|ENSMUST00000126668	233439.danRer6_phastConsElements6way_lod=423	213-373	3700	373	0.0451351	0.447721	167	9e-09
3154110.ENSMUSG00000086723|ENSMUST00000126273	462826.danRer6_phastConsElements6way_lod=709	476-574	1719	816	0.0575916	0.121324	99	5e-13
3154119.ENSMUSG00000046808|ENSMUST00000126664	431090.danRer6_phastConsElements6way_lod=287	20-189	6052	195	0.0287508	0.892308	174	6e-27
3154123.ENSMUSG00000085105|ENSMUST00000127010	567318.danRer6_phastConsElements6way_lod=514	150-323	4175	449	0.0447904	0.416481	187	7e-10
3154124.ENSMUSG00000086285|ENSMUST00000125368	397451.danRer6_phastConsElements6way_lod=376	77-259	2964	296	0.062753	0.628378	186	9e-33
3154132.ENSMUSG00000074284|ENSMUST00000128125	753213.danRer6_phastConsElements6way_lod=392	351-426	1241	639	0.0612409	0.118936	76	2e-10
3154143.ENSMUSG00000087400|ENSMUST00000125158	630641.danRer6_phastConsElements6way_lod=203	93-187	870	187	0.109195	0.508021	95	2e-14
3154147.ENSMUSG00000087472|ENSMUST00000125190	778698.danRer6_phastConsElements6way_lod=716	281-354	1913	640	0.0386827	0.115625	74	7e-17
3154162.ENSMUSG00000043168|ENSMUST00000127684	744851.danRer6_phastConsElements6way_lod=1815	598-743	544	951	0.272059	0.155626	148	1e-34
3154163.ENSMUSG00000087306|ENSMUST00000125365	671475.danRer6_phastConsElements6way_lod=509	1-226	2016	448	0.113095	0.508929	228	3e-40
3154167.ENSMUSG00000087026|ENSMUST00000125244	29968.danRer6_phastConsElements6way_lod=248	4-111	1780	175	0.0606742	0.617143	108	2e-26
3154180.ENSMUSG00000084808|ENSMUST00000127301	314365.danRer6_phastConsElements6way_lod=229	14-112	1067	137	0.0927835	0.722628	99	3e-18
3154184.ENSMUSG00000086865|ENSMUST00000125255	549301.danRer6_phastConsElements6way_lod=839	335-586	1933	806	0.135541	0.325062	262	3e-20
3154192.ENSMUSG00000086697|ENSMUST00000126393	40195.danRer6_phastConsElements6way_lod=211	239-307	544	474	0.126838	0.14557	69	7e-07
3154196.ENSMUSG00000087067|ENSMUST00000128111	245950.danRer6_phastConsElements6way_lod=610	71-332	5272	396	0.051214	0.681818	270	4e-38
3154198.ENSMUSG00000084961|ENSMUST00000129472	432705.danRer6_phastConsElements6way_lod=248	353-417	1485	501	0.043771	0.129741	65	7e-11
3154211.ENSMUSG00000085696|ENSMUST00000128102	80968.danRer6_phastConsElements6way_lod=496	379-482	629	682	0.170111	0.156891	107	1e-14
3154221.ENSMUSG00000087700|ENSMUST00000125308	627766.danRer6_phastConsElements6way_lod=337	39-201	1451	288	0.115782	0.583333	168	3e-10
3154233.ENSMUSG00000086459|ENSMUST00000125126	561272.danRer6_phastConsElements6way_lod=200	74-156	344	156	0.241279	0.532051	83	2e-16
3154238.ENSMUSG00000084903|ENSMUST00000128964	748933.danRer6_phastConsElements6way_lod=230	34-122	5831	204	0.0156062	0.446078	91	3e-05
3154245.ENSMUSG00000085163|ENSMUST00000129086	439589.danRer6_phastConsElements6way_lod=426	190-345	2095	542	0.0763723	0.295203	160	8e-17
3154248.ENSMUSG00000086241|ENSMUST00000127576	341045.danRer6_phastConsElements6way_lod=361	306-367	1237	531	0.0509297	0.118644	63	1e-08
3154249.ENSMUSG00000085373|ENSMUST00000125373	741585.danRer6_phastConsElements6way_lod=191	38-124	2216	129	0.0397112	0.682171	88	3e-16
3154253.ENSMUSG00000033209|ENSMUST00000125470	810068.danRer6_phastConsElements6way_lod=758	125-652	692	667	0.773121	0.802099	535	8e-87
3154255.ENSMUSG00000086844|ENSMUST00000129373	751866.danRer6_phastConsElements6way_lod=124	1-82	2935	82	0.0286201	1.02439	84	1e-06
3154256.ENSMUSG00000085092|ENSMUST00000126459	316420.danRer6_phastConsElements6way_lod=173	37-117	3264	117	0.0251225	0.700855	82	5e-11
3154260.ENSMUSG00000087013|ENSMUST00000128213	496954.danRer6_phastConsElements6way_lod=311	68-230	684	450	0.24269	0.368889	166	5e-29
3154265.ENSMUSG00000086728|ENSMUST00000125333	274924.danRer6_phastConsElements6way_lod=662	412-523	1910	651	0.0586387	0.172043	112	2e-18
3154269.ENSMUSG00000033209|ENSMUST00000128584	352121.danRer6_phastConsElements6way_lod=358	12-80	405	274	0.17037	0.251825	69	3e-05
3154279.ENSMUSG00000046413|ENSMUST00000133528	267939.danRer6_phastConsElements6way_lod=1382	492-869	1316	888	0.288754	0.427928	380	5e-171
3154290.ENSMUSG00000086213|ENSMUST00000136697	256114.danRer6_phastConsElements6way_lod=364	105-289	1106	298	0.17179	0.637584	190	2e-10
3154297.ENSMUSG00000084946|ENSMUST00000137251	322148.danRer6_phastConsElements6way_lod=271	26-110	1040	121	0.0817308	0.702479	85	2e-20
3154300.ENSMUSG00000085696|ENSMUST00000131502	80968.danRer6_phastConsElements6way_lod=496	353-482	853	682	0.157093	0.196481	134	2e-23
3154306.ENSMUSG00000086330|ENSMUST00000139530	747197.danRer6_phastConsElements6way_lod=146	28-103	679	194	0.111929	0.391753	76	1e-15
3154307.ENSMUSG00000060029|ENSMUST00000136793	655741.danRer6_phastConsElements6way_lod=280	25-142	1409	167	0.0837473	0.706587	118	5e-17
3154309.ENSMUSG00000086682|ENSMUST00000137752	318602.danRer6_phastConsElements6way_lod=226	184-307	2490	379	0.0514056	0.337731	128	9e-17
3154316.ENSMUSG00000085741|ENSMUST00000130595	731757.danRer6_phastConsElements6way_lod=217	71-168	2127	171	0.0465444	0.578947	99	1e-15
3154329.ENSMUSG00000086509|ENSMUST00000136998	561120.danRer6_phastConsElements6way_lod=1641	593-867	4345	1351	0.0649022	0.208734	282	6e-36
3154333.ENSMUSG00000084846|ENSMUST00000135483	529968.danRer6_phastConsElements6way_lod=218	1-115	1601	261	0.0718301	0.440613	115	1e-28
3154347.ENSMUSG00000085092|ENSMUST00000137838	316420.danRer6_phastConsElements6way_lod=173	37-117	2948	117	0.0278155	0.700855	82	4e-11
3154349.ENSMUSG00000087132|ENSMUST00000133871	753864.danRer6_phastConsElements6way_lod=313	289-446	984	446	0.162602	0.358744	160	1e-22
3154351.ENSMUSG00000085636|ENSMUST00000140273	416973.danRer6_phastConsElements6way_lod=190	16-92	1657	94	0.0464695	0.819149	77	2e-07
3154355.ENSMUSG00000046413|ENSMUST00000133337	267967.danRer6_phastConsElements6way_lod=919	251-340	2990	574	0.0307692	0.160279	92	9e-13
3154383.ENSMUSG00000086023|ENSMUST00000138649	874679.danRer6_phastConsElements6way_lod=173	50-157	2876	175	0.0385953	0.634286	111	2e-14
3154390.ENSMUSG00000055897|ENSMUST00000132669	242678.danRer6_phastConsElements6way_lod=306	86-151	2767	176	0.0242139	0.380682	67	8e-08
3154422.ENSMUSG00000085661|ENSMUST00000135143	58772.danRer6_phastConsElements6way_lod=2860	180-554	1996	2063	0.194389	0.188076	388	3e-31
3154431.ENSMUSG00000043168|ENSMUST00000132729	744851.danRer6_phastConsElements6way_lod=1815	598-770	655	951	0.267176	0.184017	175	3e-41
3154440.ENSMUSG00000075029|ENSMUST00000139822	770434.danRer6_phastConsElements6way_lod=530	92-308	1099	334	0.197452	0.649701	217	2e-55
3154443.ENSMUSG00000006638|ENSMUST00000131757	41309.danRer6_phastConsElements6way_lod=163	34-125	1352	173	0.0717456	0.560694	97	3e-09
3154454.ENSMUSG00000085859|ENSMUST00000131438	286526.danRer6_phastConsElements6way_lod=246	65-189	3677	208	0.034811	0.615385	128	4e-27
3154465.ENSMUSG00000085159|ENSMUST00000130266	812540.danRer6_phastConsElements6way_lod=321	5-154	4583	365	0.0327297	0.410959	150	3e-29
3154474.ENSMUSG00000086844|ENSMUST00000134845	751866.danRer6_phastConsElements6way_lod=124	1-82	3269	82	0.0256959	1.02439	84	1e-06
3154475.ENSMUSG00000043168|ENSMUST00000139804	744848.danRer6_phastConsElements6way_lod=1560	77-173	1650	680	0.0593939	0.144118	98	4e-14
3154489.ENSMUSG00000055134|ENSMUST00000135670	224477.danRer6_phastConsElements6way_lod=242	28-105	3338	139	0.0236669	0.568345	79	1e-12
3154518.ENSMUSG00000087109|ENSMUST00000132822	543511.danRer6_phastConsElements6way_lod=237	33-224	1590	224	0.123899	0.879464	197	1e-24
3154519.ENSMUSG00000087132|ENSMUST00000136632	753864.danRer6_phastConsElements6way_lod=313	289-446	1422	446	0.112518	0.358744	160	1e-22
3154525.ENSMUSG00000086451|ENSMUST00000139140	19217.danRer6_phastConsElements6way_lod=225	156-222	2074	230	0.033269	0.3	69	4e-05
3154527.ENSMUSG00000006638|ENSMUST00000133844	41309.danRer6_phastConsElements6way_lod=163	34-125	1634	173	0.0593635	0.560694	97	4e-09
3154530.ENSMUSG00000085696|ENSMUST00000136806	80968.danRer6_phastConsElements6way_lod=496	353-482	2207	682	0.0607159	0.196481	134	6e-23
3154534.ENSMUSG00000087013|ENSMUST00000136117	496954.danRer6_phastConsElements6way_lod=311	68-224	879	450	0.182025	0.355556	160	3e-27
3154537.ENSMUSG00000084799|ENSMUST00000138611	221738.danRer6_phastConsElements6way_lod=439	511-635	1576	732	0.0824873	0.177596	130	8e-06
3154557.ENSMUSG00000085832|ENSMUST00000130691	557633.danRer6_phastConsElements6way_lod=545	139-305	1458	420	0.117284	0.407143	171	2e-22
3154565.ENSMUSG00000050334|ENSMUST00000131907	197126.danRer6_phastConsElements6way_lod=265	12-96	3416	204	0.0248829	0.416667	85	1e-27
3154591.ENSMUSG00000086626|ENSMUST00000132779	558857.danRer6_phastConsElements6way_lod=340	157-235	3405	579	0.0234949	0.138169	80	1e-11
3154598.ENSMUSG00000086427|ENSMUST00000134512	519302.danRer6_phastConsElements6way_lod=1029	312-566	1839	844	0.142469	0.310427	262	3e-30
3154620.ENSMUSG00000087558|ENSMUST00000140148	209340.danRer6_phastConsElements6way_lod=334	54-187	1353	250	0.101256	0.548	137	1e-12
3154628.ENSMUSG00000087306|ENSMUST00000139508	671472.danRer6_phastConsElements6way_lod=233	94-175	4468	227	0.0188004	0.370044	84	4e-08
3154636.ENSMUSG00000086401|ENSMUST00000132267	655325.danRer6_phastConsElements6way_lod=413	663-733	2260	733	0.0318584	0.0982265	72	2e-07
3154638.ENSMUSG00000085031|ENSMUST00000130513	86226.danRer6_phastConsElements6way_lod=500	178-303	2620	311	0.048855	0.411576	128	4e-26
3154647.ENSMUSG00000085520|ENSMUST00000139034	259114.danRer6_phastConsElements6way_lod=627	196-382	2500	483	0.0784	0.405797	196	2e-14
3154648.ENSMUSG00000085990|ENSMUST00000132432	16099.danRer6_phastConsElements6way_lod=184	59-166	922	181	0.119306	0.607735	110	1e-06
3154651.ENSMUSG00000086816|ENSMUST00000130184	427881.danRer6_phastConsElements6way_lod=348	36-237	892	262	0.232063	0.790076	207	7e-34
3154682.ENSMUSG00000087132|ENSMUST00000132579	753864.danRer6_phastConsElements6way_lod=313	289-446	426	446	0.375587	0.358744	160	4e-23
3154688.ENSMUSG00000086389|ENSMUST00000135144	520792.danRer6_phastConsElements6way_lod=655	157-296	1844	820	0.0770065	0.173171	142	4e-24
3154695.ENSMUSG00000087231|ENSMUST00000130657	40502.danRer6_phastConsElements6way_lod=341	4-138	1764	225	0.0770975	0.604444	136	1e-24
3154701.ENSMUSG00000046808|ENSMUST00000136350	431090.danRer6_phastConsElements6way_lod=287	20-189	3488	195	0.0498853	0.892308	174	4e-27
3154708.ENSMUSG00000085692|ENSMUST00000133360	451081.danRer6_phastConsElements6way_lod=211	196-358	2761	360	0.0604853	0.463889	167	8e-18
3154710.ENSMUSG00000086982|ENSMUST00000137199	198178.danRer6_phastConsElements6way_lod=1271	309-484	702	737	0.254986	0.242877	179	3e-61
3154716.ENSMUSG00000085098|ENSMUST00000137879	39228.danRer6_phastConsElements6way_lod=913	427-505	1232	538	0.0649351	0.148699	80	1e-13
3154717.ENSMUSG00000086427|ENSMUST00000156515	519302.danRer6_phastConsElements6way_lod=1029	393-566	1086	844	0.164825	0.212085	179	5e-16
3154719.ENSMUSG00000044513|ENSMUST00000165338	610974.danRer6_phastConsElements6way_lod=667	93-452	5130	463	0.0725146	0.803456	372	3e-29
3154725.ENSMUSG00000085696|ENSMUST00000154735	80968.danRer6_phastConsElements6way_lod=496	353-482	1871	682	0.0716195	0.196481	134	5e-23
3154732.ENSMUSG00000086451|ENSMUST00000153937	19217.danRer6_phastConsElements6way_lod=225	156-222	2603	230	0.0265079	0.3	69	5e-05
3154740.ENSMUSG00000087231|ENSMUST00000149889	40502.danRer6_phastConsElements6way_lod=341	4-138	2473	225	0.0549939	0.604444	136	2e-24
3154752.ENSMUSG00000087026|ENSMUST00000156084	29968.danRer6_phastConsElements6way_lod=248	4-111	2086	175	0.0517737	0.617143	108	3e-26
3154766.ENSMUSG00000090721|ENSMUST00000165474	687159.danRer6_phastConsElements6way_lod=137	37-109	3941	224	0.018777	0.330357	74	7e-05
3154780.ENSMUSG00000086459|ENSMUST00000144783	561272.danRer6_phastConsElements6way_lod=200	74-156	555	156	0.14955	0.532051	83	3e-16
3154785.ENSMUSG00000091456|ENSMUST00000164645	639604.danRer6_phastConsElements6way_lod=171	4-70	2998	87	0.0223482	0.770115	67	5e-25
3154805.ENSMUSG00000086058|ENSMUST00000156395	856659.danRer6_phastConsElements6way_lod=433	70-308	1306	316	0.186064	0.768987	243	1e-32
3154807.ENSMUSG00000086510|ENSMUST00000150131	1546.danRer6_phastConsElements6way_lod=496	36-124	1255	302	0.07251	0.301325	91	1e-07
3154814.ENSMUSG00000086463|ENSMUST00000153490	722510.danRer6_phastConsElements6way_lod=1230	101-608	4878	863	0.106806	0.603708	521	2e-81
3154829.ENSMUSG00000086305|ENSMUST00000153144	77944.danRer6_phastConsElements6way_lod=110	10-73	1986	82	0.0332326	0.804878	66	4e-05
3154842.ENSMUSG00000087096|ENSMUST00000153270	633835.danRer6_phastConsElements6way_lod=279	60-173	1758	187	0.0671217	0.631016	118	1e-24
3154850.ENSMUSG00000086023|ENSMUST00000155481	874679.danRer6_phastConsElements6way_lod=173	50-157	3281	175	0.0338311	0.634286	111	2e-14
3154864.ENSMUSG00000085315|ENSMUST00000143821	340555.danRer6_phastConsElements6way_lod=213	34-195	766	295	0.218016	0.566102	167	3e-12
3154875.ENSMUSG00000085544|ENSMUST00000153434	427230.danRer6_phastConsElements6way_lod=628	228-487	3955	519	0.0700379	0.533719	277	1e-41
3154878.ENSMUSG00000090771|ENSMUST00000164514	726487.danRer6_phastConsElements6way_lod=457	73-177	1320	250	0.0825758	0.436	109	5e-17
3154899.ENSMUSG00000087551|ENSMUST00000147320	294027.danRer6_phastConsElements6way_lod=551	12-275	1688	693	0.1641	0.399711	277	2e-16
3154901.ENSMUSG00000086801|ENSMUST00000147638	521965.danRer6_phastConsElements6way_lod=201	99-172	3821	178	0.0193667	0.41573	74	9e-14
3154909.ENSMUSG00000085988|ENSMUST00000156165	719870.danRer6_phastConsElements6way_lod=432	234-390	5485	427	0.0286235	0.367682	157	2e-41
3154923.ENSMUSG00000046808|ENSMUST00000146393	431090.danRer6_phastConsElements6way_lod=287	74-189	2484	195	0.047504	0.605128	118	6e-14
3154937.ENSMUSG00000053332|ENSMUST00000159153	297756.danRer6_phastConsElements6way_lod=305	352-432	872	1033	0.0974771	0.0822846	85	1e-06
3154949.ENSMUSG00000092011|ENSMUST00000164125	724967.danRer6_phastConsElements6way_lod=408	237-318	3135	405	0.0264753	0.204938	83	3e-08
3154952.ENSMUSG00000085814|ENSMUST00000147222	111176.danRer6_phastConsElements6way_lod=515	5-284	1661	285	0.172185	1.00351	286	6e-37
3154971.ENSMUSG00000074052|ENSMUST00000140928	50798.danRer6_phastConsElements6way_lod=183	82-163	2260	233	0.0371681	0.360515	84	4e-05
3154978.ENSMUSG00000091056|ENSMUST00000164768	76785.danRer6_phastConsElements6way_lod=161	1-95	3635	95	0.0264099	1.01053	96	8e-19
3154996.ENSMUSG00000087576|ENSMUST00000156104	425711.danRer6_phastConsElements6way_lod=292	158-289	1494	374	0.0923695	0.368984	138	2e-06
3155004.ENSMUSG00000084808|ENSMUST00000143719	314365.danRer6_phastConsElements6way_lod=229	14-112	1021	137	0.0969638	0.722628	99	3e-18
3155009.ENSMUSG00000085736|ENSMUST00000143086	56674.danRer6_phastConsElements6way_lod=308	46-204	1277	222	0.126077	0.725225	161	2e-16
3155021.ENSMUSG00000059659|ENSMUST00000144745	314899.danRer6_phastConsElements6way_lod=254	48-118	3694	253	0.0192204	0.280632	71	9e-09
3155048.ENSMUSG00000033209|ENSMUST00000156290	810070.danRer6_phastConsElements6way_lod=949	269-759	10689	871	0.0464028	0.56946	496	2e-133
3155053.ENSMUSG00000090605|ENSMUST00000165130	324076.danRer6_phastConsElements6way_lod=312	51-193	1856	194	0.0786638	0.752577	146	9e-11
3155066.ENSMUSG00000085306|ENSMUST00000147568	465779.danRer6_phastConsElements6way_lod=199	17-173	1752	175	0.091895	0.92	161	1e-13
3155069.ENSMUSG00000087579|ENSMUST00000149601	407714.danRer6_phastConsElements6way_lod=191	61-170	973	270	0.118191	0.425926	115	0.0002
3155070.ENSMUSG00000085828|ENSMUST00000147542	680288.danRer6_phastConsElements6way_lod=188	19-117	3118	134	0.0320718	0.746269	100	9e-23
3155086.ENSMUSG00000045327|ENSMUST00000159536	576805.danRer6_phastConsElements6way_lod=262	34-181	1102	214	0.137931	0.71028	152	4e-22
3155091.ENSMUSG00000085906|ENSMUST00000156670	456699.danRer6_phastConsElements6way_lod=108	30-104	3602	125	0.021377	0.616	77	2e-09
3155094.ENSMUSG00000086330|ENSMUST00000153431	747197.danRer6_phastConsElements6way_lod=146	28-103	1111	194	0.0684068	0.391753	76	2e-15
3155111.ENSMUSG00000086787|ENSMUST00000144564	223948.danRer6_phastConsElements6way_lod=245	47-112	1704	230	0.0387324	0.286957	66	1e-09
3155114.ENSMUSG00000091909|ENSMUST00000165292	608919.danRer6_phastConsElements6way_lod=262	1-128	5128	128	0.024961	1	128	2e-25
3155117.ENSMUSG00000085149|ENSMUST00000151064	222573.danRer6_phastConsElements6way_lod=101	50-119	2289	435	0.0323285	0.170115	74	0.0001
3155118.ENSMUSG00000087231|ENSMUST00000147548	40502.danRer6_phastConsElements6way_lod=341	4-138	610	225	0.222951	0.604444	136	4e-25
3155120.ENSMUSG00000085778|ENSMUST00000147417	230635.danRer6_phastConsElements6way_lod=255	82-187	1726	187	0.0614137	0.566845	106	5e-13
3155121.ENSMUSG00000085322|ENSMUST00000145105	722323.danRer6_phastConsElements6way_lod=482	66-209	1429	383	0.104969	0.391645	150	9e-25
3155133.ENSMUSG00000085819|ENSMUST00000151896	717710.danRer6_phastConsElements6way_lod=928	1260-1395	1286	1556	0.108087	0.0893316	139	1e-18
3155138.ENSMUSG00000056364|ENSMUST00000161439	429551.danRer6_phastConsElements6way_lod=694	474-557	2547	616	0.0337652	0.13961	86	2e-14
3155142.ENSMUSG00000085741|ENSMUST00000153616	731752.danRer6_phastConsElements6way_lod=716	1058-1123	1494	1171	0.0441767	0.0563621	66	2e-11
3155155.ENSMUSG00000084862|ENSMUST00000148064	83086.danRer6_phastConsElements6way_lod=319	5-109	2071	165	0.0507001	0.636364	105	6e-23
3155168.ENSMUSG00000085438|ENSMUST00000153581	442735.danRer6_phastConsElements6way_lod=164	102-168	8300	229	0.0086747	0.31441	72	2e-08
3155171.ENSMUSG00000092018|ENSMUST00000164402	784270.danRer6_phastConsElements6way_lod=695	300-455	4570	529	0.0345733	0.298677	158	6e-26
3155186.ENSMUSG00000086236|ENSMUST00000145185	52929.danRer6_phastConsElements6way_lod=354	634-765	548	772	0.248175	0.176166	136	7e-07
3155191.ENSMUSG00000090645|ENSMUST00000164901	638881.danRer6_phastConsElements6way_lod=462	4-136	1374	365	0.0989811	0.372603	136	1e-13
3155214.ENSMUSG00000085392|ENSMUST00000140839	674003.danRer6_phastConsElements6way_lod=346	40-204	2782	322	0.0603882	0.521739	168	8e-28
3155230.ENSMUSG00000087562|ENSMUST00000149192	212698.danRer6_phastConsElements6way_lod=294	8-176	2077	216	0.0828118	0.796296	172	8e-27
3155233.ENSMUSG00000091309|ENSMUST00000164531	645044.danRer6_phastConsElements6way_lod=288	122-214	711	263	0.132208	0.357414	94	2e-18
3155234.ENSMUSG00000086843|ENSMUST00000148089	720274.danRer6_phastConsElements6way_lod=56	30-103	2675	106	0.0284112	0.716981	76	1e-05
3155245.ENSMUSG00000090648|ENSMUST00000164588	18582.danRer6_phastConsElements6way_lod=1055	431-786	3805	1107	0.0959264	0.32972	365	5e-66
3155266.ENSMUSG00000084914|ENSMUST00000142886	719262.danRer6_phastConsElements6way_lod=198	2-89	2184	102	0.040293	0.862745	88	8e-17
3155279.ENSMUSG00000091524|ENSMUST00000163639	89696.danRer6_phastConsElements6way_lod=222	28-119	2925	120	0.0317949	0.775	93	3e-12
3155288.ENSMUSG00000078930|ENSMUST00000164105	299069.danRer6_phastConsElements6way_lod=325	51-205	2197	235	0.0723714	0.676596	159	2e-22
3155297.ENSMUSG00000033209|ENSMUST00000143505	857688.danRer6_phastConsElements6way_lod=327	295-516	1557	534	0.144509	0.421348	225	5e-18
3155304.ENSMUSG00000086351|ENSMUST00000152854	417437.danRer6_phastConsElements6way_lod=620	444-561	1554	569	0.0778636	0.212654	121	3e-15
3155313.ENSMUSG00000087143|ENSMUST00000145613	580348.danRer6_phastConsElements6way_lod=974	480-586	1474	637	0.0725916	0.167975	107	2e-32
3155316.ENSMUSG00000091932|ENSMUST00000163539	567704.danRer6_phastConsElements6way_lod=210	22-108	2505	208	0.0355289	0.427885	89	3e-06
3155343.ENSMUSG00000043168|ENSMUST00000143378	744848.danRer6_phastConsElements6way_lod=1560	77-173	1295	680	0.0756757	0.144118	98	3e-14
3155344.ENSMUSG00000085669|ENSMUST00000148522	301614.danRer6_phastConsElements6way_lod=205	32-122	643	125	0.143079	0.736	92	5e-14
3155357.ENSMUSG00000064032|ENSMUST00000150038	786068.danRer6_phastConsElements6way_lod=212	24-129	3332	132	0.0321128	0.810606	107	6e-20
3155376.ENSMUSG00000086317|ENSMUST00000145485	549650.danRer6_phastConsElements6way_lod=607	98-432	2616	432	0.129587	0.784722	339	3e-57
3155388.ENSMUSG00000087013|ENSMUST00000140673	496954.danRer6_phastConsElements6way_lod=311	68-224	2076	450	0.0770713	0.355556	160	8e-27
3155391.ENSMUSG00000084846|ENSMUST00000141787	529968.danRer6_phastConsElements6way_lod=218	1-115	1877	261	0.061268	0.440613	115	2e-28
3155400.ENSMUSG00000085819|ENSMUST00000141259	717716.danRer6_phastConsElements6way_lod=327	1-202	2227	319	0.0947463	0.661442	211	2e-18
3155408.ENSMUSG00000086463|ENSMUST00000154390	722510.danRer6_phastConsElements6way_lod=1230	101-608	5115	863	0.101857	0.603708	521	2e-81
3155411.ENSMUSG00000043168|ENSMUST00000144487	744851.danRer6_phastConsElements6way_lod=1815	397-888	1393	951	0.356066	0.521556	496	2e-141
3155412.ENSMUSG00000091456|ENSMUST00000164162	639604.danRer6_phastConsElements6way_lod=171	4-70	3822	87	0.0175301	0.770115	67	7e-25
3155413.ENSMUSG00000053332|ENSMUST00000159404	297756.danRer6_phastConsElements6way_lod=305	352-432	539	1033	0.157699	0.0822846	85	7e-07
3155414.ENSMUSG00000086236|ENSMUST00000143564	52929.danRer6_phastConsElements6way_lod=354	634-765	2173	772	0.0625863	0.176166	136	3e-06
3155417.ENSMUSG00000087132|ENSMUST00000154407	753864.danRer6_phastConsElements6way_lod=313	289-446	1402	446	0.114123	0.358744	160	1e-22
3155426.ENSMUSG00000085039|ENSMUST00000148641	526731.danRer6_phastConsElements6way_lod=744	677-838	1788	838	0.0922819	0.196897	165	5e-23
3155431.ENSMUSG00000045327|ENSMUST00000160818	576805.danRer6_phastConsElements6way_lod=262	34-181	3228	214	0.047088	0.71028	152	1e-21
3155433.ENSMUSG00000053332|ENSMUST00000160551	297756.danRer6_phastConsElements6way_lod=305	352-432	549	1033	0.154827	0.0822846	85	7e-07
3155449.ENSMUSG00000053332|ENSMUST00000161229	297756.danRer6_phastConsElements6way_lod=305	352-432	2556	1033	0.0332551	0.0822846	85	4e-06
3155453.ENSMUSG00000091852|ENSMUST00000165362	25988.danRer6_phastConsElements6way_lod=47	1-60	2715	62	0.0228361	1	62	0.0002
3155461.ENSMUSG00000085832|ENSMUST00000142858	557633.danRer6_phastConsElements6way_lod=545	119-305	1732	420	0.110277	0.454762	191	1e-23
3155487.ENSMUSG00000086086|ENSMUST00000149072	722061.danRer6_phastConsElements6way_lod=249	294-400	1537	402	0.0702668	0.268657	108	4e-09
3155488.ENSMUSG00000056329|ENSMUST00000149577	50875.danRer6_phastConsElements6way_lod=1186	85-271	1208	1454	0.160596	0.133425	194	3e-38
3155490.ENSMUSG00000087047|ENSMUST00000156511	370578.danRer6_phastConsElements6way_lod=331	102-165	927	254	0.0690399	0.251969	64	4e-12
3155500.ENSMUSG00000085299|ENSMUST00000142133	440696.danRer6_phastConsElements6way_lod=125	5-73	1796	76	0.0384187	0.907895	69	1e-09
3155506.ENSMUSG00000090281|ENSMUST00000164058	551152.danRer6_phastConsElements6way_lod=515	44-284	2110	327	0.117536	0.75841	248	4e-40
3155517.ENSMUSG00000085076|ENSMUST00000150270	765651.danRer6_phastConsElements6way_lod=197	21-157	1760	160	0.0835227	0.91875	147	2e-07
3155529.ENSMUSG00000073415|ENSMUST00000151136	292052.danRer6_phastConsElements6way_lod=3355	168-1920	2200	1992	0.812727	0.89759	1788	0
3155531.ENSMUSG00000070683|ENSMUST00000146123	389483.danRer6_phastConsElements6way_lod=236	171-262	3212	303	0.0289539	0.306931	93	7e-09
3155548.ENSMUSG00000086634|ENSMUST00000143619	20954.danRer6_phastConsElements6way_lod=336	17-226	2310	241	0.0917749	0.879668	212	1e-34
3155549.ENSMUSG00000086343|ENSMUST00000155444	162997.danRer6_phastConsElements6way_lod=73	10-131	1022	131	0.125245	0.977099	128	2e-09
3155577.ENSMUSG00000053332|ENSMUST00000159037	297749.danRer6_phastConsElements6way_lod=107	1-74	636	326	0.128931	0.251534	82	0.0001
3155587.ENSMUSG00000084974|ENSMUST00000148699	639317.danRer6_phastConsElements6way_lod=227	64-134	2130	190	0.0333333	0.373684	71	1e-10
3155595.ENSMUSG00000053332|ENSMUST00000163081	297756.danRer6_phastConsElements6way_lod=305	352-432	370	1033	0.22973	0.0822846	85	5e-07
3155615.ENSMUSG00000084892|ENSMUST00000141035	649062.danRer6_phastConsElements6way_lod=225	20-137	2358	137	0.0521628	0.89781	123	2e-18
3155627.ENSMUSG00000086181|ENSMUST00000153659	451186.danRer6_phastConsElements6way_lod=1856	1237-1541	2836	1740	0.111777	0.182184	317	3e-32
3155641.ENSMUSG00000075029|ENSMUST00000171374	770434.danRer6_phastConsElements6way_lod=530	92-308	1459	334	0.148732	0.649701	217	2e-55
3155671.ENSMUSG00000091327|ENSMUST00000170761	66446.danRer6_phastConsElements6way_lod=302	37-179	2547	182	0.0569297	0.796703	145	6e-29
3155676.ENSMUSG00000045327|ENSMUST00000170587	576805.danRer6_phastConsElements6way_lod=262	34-181	2828	214	0.0537482	0.71028	152	1e-21
3155679.ENSMUSG00000091186|ENSMUST00000167586	15691.danRer6_phastConsElements6way_lod=2219	605-710	4183	1390	0.0262969	0.0791367	110	3e-34
3155682.ENSMUSG00000090984|ENSMUST00000168210	98195.danRer6_phastConsElements6way_lod=209	73-174	2782	175	0.0377426	0.6	105	4e-11
3155693.ENSMUSG00000091015|ENSMUST00000166167	856754.danRer6_phastConsElements6way_lod=276	12-130	850	139	0.14	0.856115	119	4e-16
3155694.ENSMUSG00000090725|ENSMUST00000170602	596467.danRer6_phastConsElements6way_lod=344	244-303	1251	388	0.0495604	0.159794	62	4e-08
3155696.ENSMUSG00000090828|ENSMUST00000168995	699538.danRer6_phastConsElements6way_lod=200	166-241	3486	308	0.0220884	0.25	77	1e-06
3155703.ENSMUSG00000090948|ENSMUST00000166180	755565.danRer6_phastConsElements6way_lod=144	36-103	1440	103	0.0479167	0.669903	69	2e-07
3155709.ENSMUSG00000091186|ENSMUST00000166789	15691.danRer6_phastConsElements6way_lod=2219	585-699	4296	1390	0.0274674	0.0848921	118	4e-42
3155710.ENSMUSG00000091035|ENSMUST00000167510	577536.danRer6_phastConsElements6way_lod=350	11-195	1537	404	0.121666	0.462871	187	7e-31
3155714.ENSMUSG00000090986|ENSMUST00000166576	189273.danRer6_phastConsElements6way_lod=242	1-135	2550	156	0.0529412	0.865385	135	3e-31
3155716.ENSMUSG00000067626|ENSMUST00000170228	847272.danRer6_phastConsElements6way_lod=66	3-103	6243	109	0.0168188	0.963303	105	7e-07
3155718.ENSMUSG00000090630|ENSMUST00000171516	319668.danRer6_phastConsElements6way_lod=369	1-123	3270	465	0.0376147	0.264516	123	1e-27
3155727.ENSMUSG00000079609|ENSMUST00000166270	263901.danRer6_phastConsElements6way_lod=391	182-294	1745	372	0.0653295	0.306452	114	3e-25
3155729.ENSMUSG00000091169|ENSMUST00000169463	272929.danRer6_phastConsElements6way_lod=542	2-246	1134	405	0.218695	0.612346	248	5e-41
3155744.ENSMUSG00000091826|ENSMUST00000172390	251563.danRer6_phastConsElements6way_lod=1283	13-446	2037	936	0.217968	0.474359	444	2e-77
3155745.ENSMUSG00000053666|ENSMUST00000169511	685273.danRer6_phastConsElements6way_lod=174	25-96	5058	153	0.0142349	0.470588	72	7e-06
3155747.ENSMUSG00000091310|ENSMUST00000167831	709262.danRer6_phastConsElements6way_lod=323	81-217	1636	354	0.0861858	0.398305	141	4e-09
3155770.ENSMUSG00000090531|ENSMUST00000171037	228357.danRer6_phastConsElements6way_lod=619	186-298	2263	304	0.0512594	0.381579	116	4e-15
3155777.ENSMUSG00000091592|ENSMUST00000168221	115178.danRer6_phastConsElements6way_lod=619	1-234	2927	327	0.0806286	0.721713	236	4e-31
3155789.ENSMUSG00000091667|ENSMUST00000166559	692095.danRer6_phastConsElements6way_lod=418	940-1035	2439	1061	0.0410004	0.0942507	100	2e-18
3155791.ENSMUSG00000090433|ENSMUST00000168253	732928.danRer6_phastConsElements6way_lod=505	195-380	2263	479	0.0830756	0.392484	188	1e-24
3155806.ENSMUSG00000090354|ENSMUST00000172420	300277.danRer6_phastConsElements6way_lod=245	57-131	3025	282	0.0247934	0.265957	75	4e-11
3155807.ENSMUSG00000090886|ENSMUST00000170838	334146.danRer6_phastConsElements6way_lod=726	186-401	3196	430	0.0716521	0.532558	229	9e-53
3155852.ENSMUSG00000091106|ENSMUST00000170220	495884.danRer6_phastConsElements6way_lod=1170	337-619	3199	863	0.0887777	0.329085	284	5e-60
3155865.ENSMUSG00000090433|ENSMUST00000169514	732928.danRer6_phastConsElements6way_lod=505	195-380	3177	479	0.0591753	0.392484	188	2e-24
3155868.ENSMUSG00000091645|ENSMUST00000171051	558251.danRer6_phastConsElements6way_lod=1098	297-482	1808	1062	0.105088	0.178908	190	9e-36
3155871.ENSMUSG00000079172|ENSMUST00000171491	600988.danRer6_phastConsElements6way_lod=253	4-109	1073	190	0.0987884	0.557895	106	9e-24
3155874.ENSMUSG00000090656|ENSMUST00000170976	701377.danRer6_phastConsElements6way_lod=217	2-104	1787	135	0.0587577	0.777778	105	3e-15
3155877.ENSMUSG00000092098|ENSMUST00000171816	543249.danRer6_phastConsElements6way_lod=188	68-141	3087	141	0.0239715	0.524823	74	2e-15
3155879.ENSMUSG00000091872|ENSMUST00000171577	872242.danRer6_phastConsElements6way_lod=534	16-127	2040	769	0.0558824	0.148244	114	1e-19
3155894.ENSMUSG00000092061|ENSMUST00000172221	259478.danRer6_phastConsElements6way_lod=431	3-296	2252	307	0.136323	1	307	3e-21
3155898.ENSMUSG00000091384|ENSMUST00000165586	494471.danRer6_phastConsElements6way_lod=451	273-399	5751	399	0.0224309	0.323308	129	2e-26
3155902.ENSMUSG00000090902|ENSMUST00000167330	800113.danRer6_phastConsElements6way_lod=144	6-84	1457	120	0.0555937	0.675	81	6e-07
3155910.ENSMUSG00000091282|ENSMUST00000170823	292052.danRer6_phastConsElements6way_lod=3355	91-1839	2026	1992	0.876604	0.891566	1776	0
3155918.ENSMUSG00000091540|ENSMUST00000172066	585187.danRer6_phastConsElements6way_lod=773	37-236	2669	597	0.0768078	0.343384	205	1e-30
3155931.ENSMUSG00000091520|ENSMUST00000166717	609141.danRer6_phastConsElements6way_lod=576	116-215	2649	318	0.0392601	0.327044	104	3e-22
3155941.ENSMUSG00000091759|ENSMUST00000170330	78013.danRer6_phastConsElements6way_lod=332	90-233	3683	241	0.0396416	0.605809	146	2e-29
3155960.ENSMUSG00000091538|ENSMUST00000170439	275999.danRer6_phastConsElements6way_lod=242	24-107	4252	204	0.020461	0.426471	87	8e-10
3155968.ENSMUSG00000090432|ENSMUST00000168548	164532.danRer6_phastConsElements6way_lod=974	8-619	3377	704	0.190406	0.913352	643	4e-81
3155976.ENSMUSG00000091802|ENSMUST00000169562	84203.danRer6_phastConsElements6way_lod=317	66-219	4343	221	0.0359199	0.705882	156	4e-28
3155981.ENSMUSG00000073474|ENSMUST00000165871	112886.danRer6_phastConsElements6way_lod=86	22-98	5195	98	0.0152069	0.806122	79	1e-08
3155993.ENSMUSG00000091773|ENSMUST00000169306	739029.danRer6_phastConsElements6way_lod=735	65-192	1997	599	0.0655984	0.218698	131	1e-30
3155996.ENSMUSG00000090591|ENSMUST00000171310	78082.danRer6_phastConsElements6way_lod=179	29-98	1516	111	0.0461741	0.630631	70	1e-08
3155998.ENSMUSG00000090311|ENSMUST00000166865	567357.danRer6_phastConsElements6way_lod=205	5-109	5284	127	0.0200606	0.834646	106	7e-16
Annotations of conserved Mouse lncRNAs
ID lncRNA	Region	Start	End	Right Flank	Desc	Left Flank	Desc	GeneOverlap	Desc	GeneType	TranscriptOverlap	TranscriptType	ExonOverlap
ID	Region	Start	End	Strand	Right Flank	Desc	Left Flank	Desc	GeneOverlap	Desc	GeneType	TranscriptOverlap	TranscriptType	ExonOverlap
3153857.ENSMUSG00000046413|ENSMUST00000062522:	chromosome8	91800414	91807539	+	ENSMUSG00000031737	Iroquois related homeobox 5 (Drosophila) [Source:MGI Symbol;Acc:MGI:1859086]	ENSMUSG00000055932	fat mass and obesity associated [Source:MGI Symbol;Acc:MGI:1347093]	ENSMUSG00000031734	Iroquois related homeobox 3 (Drosophila) [Source:MGI Symbol;Acc:MGI:1197522]	protein_coding	ENSMUST00000175795	protein_coding	ENSMUSE00000957993
3153857.ENSMUSG00000046413|ENSMUST00000062522:	chromosome8	91800414	91807539	+	ENSMUSG00000031737	Iroquois related homeobox 5 (Drosophila) [Source:MGI Symbol;Acc:MGI:1859086]	ENSMUSG00000055932	fat mass and obesity associated [Source:MGI Symbol;Acc:MGI:1347093]	ENSMUSG00000031734	Iroquois related homeobox 3 (Drosophila) [Source:MGI Symbol;Acc:MGI:1197522]	protein_coding	ENSMUST00000093312	protein_coding	ENSMUSE00000581028
3153857.ENSMUSG00000046413|ENSMUST00000062522:	chromosome8	91800414	91807539	+	ENSMUSG00000031737	Iroquois related homeobox 5 (Drosophila) [Source:MGI Symbol;Acc:MGI:1859086]	ENSMUSG00000055932	fat mass and obesity associated [Source:MGI Symbol;Acc:MGI:1347093]	ENSMUSG00000046413	RIKEN cDNA D230002A01 gene [Source:MGI Symbol;Acc:MGI:2441953]	lincRNA	ENSMUST00000133337	antisense	ENSMUSE00000990739
3153857.ENSMUSG00000046413|ENSMUST00000062522:	chromosome8	91800414	91807539	+	ENSMUSG00000031737	Iroquois related homeobox 5 (Drosophila) [Source:MGI Symbol;Acc:MGI:1859086]	ENSMUSG00000055932	fat mass and obesity associated [Source:MGI Symbol;Acc:MGI:1347093]	ENSMUSG00000046413	RIKEN cDNA D230002A01 gene [Source:MGI Symbol;Acc:MGI:2441953]	lincRNA	ENSMUST00000133528	antisense	ENSMUSE00000826519
3153857.ENSMUSG00000046413|ENSMUST00000062522:	chromosome8	91800414	91807539	+	ENSMUSG00000031737	Iroquois related homeobox 5 (Drosophila) [Source:MGI Symbol;Acc:MGI:1859086]	ENSMUSG00000055932	fat mass and obesity associated [Source:MGI Symbol;Acc:MGI:1347093]	ENSMUSG00000046413	RIKEN cDNA D230002A01 gene [Source:MGI Symbol;Acc:MGI:2441953]	lincRNA	ENSMUST00000062522	processed_transcript	ENSMUSE00001086988
3153859.ENSMUSG00000006638|ENSMUST00000006814:	chromosome5	30950105	30955089	+	ENSMUSG00000006642	transcription factor 23 [Source:MGI Symbol;Acc:MGI:1934960]	ENSMUSG00000029161	cell growth regulator with EF hand domain 1 [Source:MGI Symbol;Acc:MGI:1915817]	ENSMUSG00000006638	abhydrolase domain containing 1 [Source:MGI Symbol;Acc:MGI:1931013]	lincRNA	ENSMUST00000131757	processed_transcript	ENSMUSE00000737872
3153859.ENSMUSG00000006638|ENSMUST00000006814:	chromosome5	30950105	30955089	+	ENSMUSG00000006642	transcription factor 23 [Source:MGI Symbol;Acc:MGI:1934960]	ENSMUSG00000029161	cell growth regulator with EF hand domain 1 [Source:MGI Symbol;Acc:MGI:1915817]	ENSMUSG00000006638	abhydrolase domain containing 1 [Source:MGI Symbol;Acc:MGI:1931013]	lincRNA	ENSMUST00000133844	retained_intron	ENSMUSE00001040827
3153859.ENSMUSG00000006638|ENSMUST00000006814:	chromosome5	30950105	30955089	+	ENSMUSG00000006642	transcription factor 23 [Source:MGI Symbol;Acc:MGI:1934960]	ENSMUSG00000029161	cell growth regulator with EF hand domain 1 [Source:MGI Symbol;Acc:MGI:1915817]	ENSMUSG00000006638	abhydrolase domain containing 1 [Source:MGI Symbol;Acc:MGI:1931013]	lincRNA	ENSMUST00000138902	retained_intron	ENSMUSE00000754969
3153859.ENSMUSG00000006638|ENSMUST00000006814:	chromosome5	30950105	30955089	+	ENSMUSG00000006642	transcription factor 23 [Source:MGI Symbol;Acc:MGI:1934960]	ENSMUSG00000029161	cell growth regulator with EF hand domain 1 [Source:MGI Symbol;Acc:MGI:1915817]	ENSMUSG00000006638	abhydrolase domain containing 1 [Source:MGI Symbol;Acc:MGI:1931013]	lincRNA	ENSMUST00000006814	processed_transcript	ENSMUSE00001061480
3153859.ENSMUSG00000006638|ENSMUST00000006814:	chromosome5	30950105	30955089	+	ENSMUSG00000006642	transcription factor 23 [Source:MGI Symbol;Acc:MGI:1934960]	ENSMUSG00000029161	cell growth regulator with EF hand domain 1 [Source:MGI Symbol;Acc:MGI:1915817]	ENSMUSG00000045302	prolactin regulatory element binding [Source:MGI Symbol;Acc:MGI:1355326]	protein_coding	ENSMUST00000148214	protein_coding	ENSMUSE00001070734
3153859.ENSMUSG00000006638|ENSMUST00000006814:	chromosome5	30950105	30955089	+	ENSMUSG00000006642	transcription factor 23 [Source:MGI Symbol;Acc:MGI:1934960]	ENSMUSG00000029161	cell growth regulator with EF hand domain 1 [Source:MGI Symbol;Acc:MGI:1915817]	ENSMUSG00000045302	prolactin regulatory element binding [Source:MGI Symbol;Acc:MGI:1355326]	protein_coding	ENSMUST00000074840	protein_coding	ENSMUSE00001032041
3153859.ENSMUSG00000006638|ENSMUST00000006814:	chromosome5	30950105	30955089	+	ENSMUSG00000006642	transcription factor 23 [Source:MGI Symbol;Acc:MGI:1934960]	ENSMUSG00000029161	cell growth regulator with EF hand domain 1 [Source:MGI Symbol;Acc:MGI:1915817]	ENSMUSG00000045302	prolactin regulatory element binding [Source:MGI Symbol;Acc:MGI:1355326]	protein_coding	ENSMUST00000088063	protein_coding	ENSMUSE00000549845
3153862.ENSMUSG00000037982|ENSMUST00000042585:	chromosome8	81013575	81038584	+	ENSMUSG00000037940	inositol polyphosphate-4-phosphatase, type II [Source:MGI Symbol;Acc:MGI:2158925]	ENSMUSG00000031714	growth factor receptor bound protein 2-associated protein 1 [Source:MGI Symbol;Acc:MGI:108088]	ENSMUSG00000038250	ubiquitin specific peptidase 38 [Source:MGI Symbol;Acc:MGI:1922091]	protein_coding	ENSMUST00000042724	protein_coding	ENSMUSE00000474266
3153862.ENSMUSG00000037982|ENSMUST00000042585:	chromosome8	81013575	81038584	+	ENSMUSG00000037940	inositol polyphosphate-4-phosphatase, type II [Source:MGI Symbol;Acc:MGI:2158925]	ENSMUSG00000031714	growth factor receptor bound protein 2-associated protein 1 [Source:MGI Symbol;Acc:MGI:108088]	ENSMUSG00000037982	predicted gene 9725 [Source:MGI Symbol;Acc:MGI:3646552]	lincRNA	ENSMUST00000123595	lincRNA	ENSMUSE00000724206
3153862.ENSMUSG00000037982|ENSMUST00000042585:	chromosome8	81013575	81038584	+	ENSMUSG00000037940	inositol polyphosphate-4-phosphatase, type II [Source:MGI Symbol;Acc:MGI:2158925]	ENSMUSG00000031714	growth factor receptor bound protein 2-associated protein 1 [Source:MGI Symbol;Acc:MGI:108088]	ENSMUSG00000037982	predicted gene 9725 [Source:MGI Symbol;Acc:MGI:3646552]	lincRNA	ENSMUST00000166229	lincRNA	ENSMUSE00000724206
3153870.ENSMUSG00000042922|ENSMUST00000055270:	chromosome12	101082480	101088927	+	ENSMUSG00000092054	kinesin family member 4, pseudogene [Source:MGI Symbol;Acc:MGI:1922197]	ENSMUSG00000021182	coiled-coil domain containing 88C [Source:MGI Symbol;Acc:MGI:1915589]	ENSMUSG00000041846	SMEK homolog 1, suppressor of mek1 (Dictyostelium) [Source:MGI Symbol;Acc:MGI:1915984]	protein_coding	ENSMUST00000163095	protein_coding	ENSMUSE00000502976
3153870.ENSMUSG00000042922|ENSMUST00000055270:	chromosome12	101082480	101088927	+	ENSMUSG00000092054	kinesin family member 4, pseudogene [Source:MGI Symbol;Acc:MGI:1922197]	ENSMUSG00000021182	coiled-coil domain containing 88C [Source:MGI Symbol;Acc:MGI:1915589]	ENSMUSG00000041846	SMEK homolog 1, suppressor of mek1 (Dictyostelium) [Source:MGI Symbol;Acc:MGI:1915984]	protein_coding	ENSMUST00000048305	protein_coding	ENSMUSE00000502976
3153871.ENSMUSG00000043168|ENSMUST00000050671:	chromosome18	21651564	21656104	+	ENSMUSG00000024306	RIKEN cDNA 4921528I01 gene [Source:MGI Symbol;Acc:MGI:1918200]	ENSMUSG00000042680	family with sequence similarity 59, member A [Source:MGI Symbol;Acc:MGI:2685790]	ENSMUSG00000042514	kelch-like 14 (Drosophila) [Source:MGI Symbol;Acc:MGI:1921249]	protein_coding	ENSMUST00000122333	protein_coding	ENSMUSE00000717525
3153871.ENSMUSG00000043168|ENSMUST00000050671:	chromosome18	21651564	21656104	+	ENSMUSG00000024306	RIKEN cDNA 4921528I01 gene [Source:MGI Symbol;Acc:MGI:1918200]	ENSMUSG00000042680	family with sequence similarity 59, member A [Source:MGI Symbol;Acc:MGI:2685790]	ENSMUSG00000042514	kelch-like 14 (Drosophila) [Source:MGI Symbol;Acc:MGI:1921249]	protein_coding	ENSMUST00000049105	protein_coding	ENSMUSE00000401900
3153871.ENSMUSG00000043168|ENSMUST00000050671:	chromosome18	21651564	21656104	+	ENSMUSG00000024306	RIKEN cDNA 4921528I01 gene [Source:MGI Symbol;Acc:MGI:1918200]	ENSMUSG00000042680	family with sequence similarity 59, member A [Source:MGI Symbol;Acc:MGI:2685790]	ENSMUSG00000043168	RIKEN cDNA 4930426D05 gene [Source:MGI Symbol;Acc:MGI:1921894]	pseudogene	ENSMUST00000132729	processed_transcript	ENSMUSE00000770507
3153871.ENSMUSG00000043168|ENSMUST00000050671:	chromosome18	21651564	21656104	+	ENSMUSG00000024306	RIKEN cDNA 4921528I01 gene [Source:MGI Symbol;Acc:MGI:1918200]	ENSMUSG00000042680	family with sequence similarity 59, member A [Source:MGI Symbol;Acc:MGI:2685790]	ENSMUSG00000043168	RIKEN cDNA 4930426D05 gene [Source:MGI Symbol;Acc:MGI:1921894]	pseudogene	ENSMUST00000127684	unitary_pseudogene	ENSMUSE00000830432
3153871.ENSMUSG00000043168|ENSMUST00000050671:	chromosome18	21651564	21656104	+	ENSMUSG00000024306	RIKEN cDNA 4921528I01 gene [Source:MGI Symbol;Acc:MGI:1918200]	ENSMUSG00000042680	family with sequence similarity 59, member A [Source:MGI Symbol;Acc:MGI:2685790]	ENSMUSG00000043168	RIKEN cDNA 4930426D05 gene [Source:MGI Symbol;Acc:MGI:1921894]	pseudogene	ENSMUST00000144487	processed_transcript	ENSMUSE00000729305
3153871.ENSMUSG00000043168|ENSMUST00000050671:	chromosome18	21651564	21656104	+	ENSMUSG00000024306	RIKEN cDNA 4921528I01 gene [Source:MGI Symbol;Acc:MGI:1918200]	ENSMUSG00000042680	family with sequence similarity 59, member A [Source:MGI Symbol;Acc:MGI:2685790]	ENSMUSG00000043168	RIKEN cDNA 4930426D05 gene [Source:MGI Symbol;Acc:MGI:1921894]	pseudogene	ENSMUST00000143378	processed_transcript	ENSMUSE00000729777
3153871.ENSMUSG00000043168|ENSMUST00000050671:	chromosome18	21651564	21656104	+	ENSMUSG00000024306	RIKEN cDNA 4921528I01 gene [Source:MGI Symbol;Acc:MGI:1918200]	ENSMUSG00000042680	family with sequence similarity 59, member A [Source:MGI Symbol;Acc:MGI:2685790]	ENSMUSG00000043168	RIKEN cDNA 4930426D05 gene [Source:MGI Symbol;Acc:MGI:1921894]	pseudogene	ENSMUST00000139804	processed_transcript	ENSMUSE00000822330
3153874.ENSMUSG00000050334|ENSMUST00000052354:	chromosome13	83738880	83741307	+	ENSMUSG00000035762	transmembrane protein 161B [Source:MGI Symbol;Acc:MGI:1919995]	ENSMUSG00000005583	myocyte enhancer factor 2C [Source:MGI Symbol;Acc:MGI:99458]	ENSMUSG00000050334	RIKEN cDNA C130071C03 gene [Source:MGI Symbol;Acc:MGI:2443574]	lincRNA	ENSMUST00000131907	processed_transcript	ENSMUSE00000828735
3153874.ENSMUSG00000050334|ENSMUST00000052354:	chromosome13	83738880	83741307	+	ENSMUSG00000035762	transmembrane protein 161B [Source:MGI Symbol;Acc:MGI:1919995]	ENSMUSG00000005583	myocyte enhancer factor 2C [Source:MGI Symbol;Acc:MGI:99458]	ENSMUSG00000050334	RIKEN cDNA C130071C03 gene [Source:MGI Symbol;Acc:MGI:2443574]	lincRNA	ENSMUST00000052354	processed_transcript	ENSMUSE00000393263
3153874.ENSMUSG00000050334|ENSMUST00000052354:	chromosome13	83738880	83741307	+	ENSMUSG00000035762	transmembrane protein 161B [Source:MGI Symbol;Acc:MGI:1919995]	ENSMUSG00000005583	myocyte enhancer factor 2C [Source:MGI Symbol;Acc:MGI:99458]	ENSMUSG00000065424	microRNA 9-2 [Source:MGI Symbol;Acc:MGI:3619442]	miRNA	ENSMUST00000083490	miRNA	ENSMUSE00000522649
3153875.ENSMUSG00000059659|ENSMUST00000062700:	chromosome6	128438800	128473949	+	ENSMUSG00000030359	pregnancy zone protein [Source:MGI Symbol;Acc:MGI:87854]	ENSMUSG00000030357	FK506 binding protein 4 [Source:MGI Symbol;Acc:MGI:95543]	ENSMUSG00000059659	predicted gene 10069 [Source:MGI Symbol;Acc:MGI:3641875]	lincRNA	ENSMUST00000144745	lincRNA	ENSMUSE00000817291
3153876.ENSMUSG00000056329|ENSMUST00000070378:	chromosome2	19451827	19453151	+	ENSMUSG00000026734	RIKEN cDNA 4921504E06 gene [Source:MGI Symbol;Acc:MGI:1918087]	ENSMUSG00000026735	pancreas specific transcription factor, 1a [Source:MGI Symbol;Acc:MGI:1328312]	ENSMUSG00000056329	RIKEN cDNA 1810010K12 gene [Source:MGI Symbol;Acc:MGI:1921419]	lincRNA	ENSMUST00000149577	processed_transcript	ENSMUSE00000792813
3153876.ENSMUSG00000056329|ENSMUST00000070378:	chromosome2	19451827	19453151	+	ENSMUSG00000026734	RIKEN cDNA 4921504E06 gene [Source:MGI Symbol;Acc:MGI:1918087]	ENSMUSG00000026735	pancreas specific transcription factor, 1a [Source:MGI Symbol;Acc:MGI:1328312]	ENSMUSG00000056329	RIKEN cDNA 1810010K12 gene [Source:MGI Symbol;Acc:MGI:1921419]	lincRNA	ENSMUST00000070378	processed_transcript	ENSMUSE00000454402
3153878.ENSMUSG00000090613|ENSMUST00000057963:	chromosomeX	94793102	94798237	+	ENSMUSG00000071722	spindlin family, member 4 [Source:MGI Symbol;Acc:MGI:2444925]	ENSMUSG00000073062	zinc finger, X-linked, duplicated B [Source:MGI Symbol;Acc:MGI:3694898]	ENSMUSG00000073060	zinc finger, X-linked, duplicated A [Source:MGI Symbol;Acc:MGI:1921689]	pseudogene	ENSMUST00000117281	unprocessed_pseudogene	ENSMUSE00000716520
3153878.ENSMUSG00000090613|ENSMUST00000057963:	chromosomeX	94793102	94798237	+	ENSMUSG00000071722	spindlin family, member 4 [Source:MGI Symbol;Acc:MGI:2444925]	ENSMUSG00000073062	zinc finger, X-linked, duplicated B [Source:MGI Symbol;Acc:MGI:3694898]	ENSMUSG00000073060	zinc finger, X-linked, duplicated A [Source:MGI Symbol;Acc:MGI:1921689]	pseudogene	ENSMUST00000101384	pseudogene	ENSMUSE00000654661
3153884.ENSMUSG00000045327|ENSMUST00000059190:	chromosome3	96606661	96629819	-	ENSMUSG00000038374	RNA binding motif protein 8a [Source:MGI Symbol;Acc:MGI:1913129]	ENSMUSG00000049097	ankyrin repeat domain 34A [Source:MGI Symbol;Acc:MGI:3617846]	ENSMUSG00000049288	Lix1-like [Source:MGI Symbol;Acc:MGI:3036267]	protein_coding	ENSMUST00000062058	protein_coding	ENSMUSE00000396035
3153884.ENSMUSG00000045327|ENSMUST00000059190:	chromosome3	96606661	96629819	-	ENSMUSG00000038374	RNA binding motif protein 8a [Source:MGI Symbol;Acc:MGI:1913129]	ENSMUSG00000049097	ankyrin repeat domain 34A [Source:MGI Symbol;Acc:MGI:3617846]	ENSMUSG00000045327	RIKEN cDNA 6330549D23 gene [Source:MGI Symbol;Acc:MGI:2442586]	pseudogene	ENSMUST00000160818	processed_transcript	ENSMUSE00000868359
3153884.ENSMUSG00000045327|ENSMUST00000059190:	chromosome3	96606661	96629819	-	ENSMUSG00000038374	RNA binding motif protein 8a [Source:MGI Symbol;Acc:MGI:1913129]	ENSMUSG00000049097	ankyrin repeat domain 34A [Source:MGI Symbol;Acc:MGI:3617846]	ENSMUSG00000045327	RIKEN cDNA 6330549D23 gene [Source:MGI Symbol;Acc:MGI:2442586]	pseudogene	ENSMUST00000159536	transcribed_processed_pseudogene	ENSMUSE00000866725
3153884.ENSMUSG00000045327|ENSMUST00000059190:	chromosome3	96606661	96629819	-	ENSMUSG00000038374	RNA binding motif protein 8a [Source:MGI Symbol;Acc:MGI:1913129]	ENSMUSG00000049097	ankyrin repeat domain 34A [Source:MGI Symbol;Acc:MGI:3617846]	ENSMUSG00000045327	RIKEN cDNA 6330549D23 gene [Source:MGI Symbol;Acc:MGI:2442586]	pseudogene	ENSMUST00000059190	processed_transcript	ENSMUSE00000475354
3153886.ENSMUSG00000033209|ENSMUST00000040111:	chromosome5	110879802	111289779	+	ENSMUSG00000050017	phosphatidylinositol transfer protein, beta [Source:MGI Symbol;Acc:MGI:1927542]	ENSMUSG00000029521	checkpoint kinase 2 [Source:MGI Symbol;Acc:MGI:1355321]	ENSMUSG00000033209	tetratricopeptide repeat domain 28 [Source:MGI Symbol;Acc:MGI:2140873]	protein_coding	ENSMUST00000156290	protein_coding	ENSMUSE00000810015
3153886.ENSMUSG00000033209|ENSMUST00000040111:	chromosome5	110879802	111289779	+	ENSMUSG00000050017	phosphatidylinositol transfer protein, beta [Source:MGI Symbol;Acc:MGI:1927542]	ENSMUSG00000029521	checkpoint kinase 2 [Source:MGI Symbol;Acc:MGI:1355321]	ENSMUSG00000033209	tetratricopeptide repeat domain 28 [Source:MGI Symbol;Acc:MGI:2140873]	protein_coding	ENSMUST00000143505	processed_transcript	ENSMUSE00000797801
3153886.ENSMUSG00000033209|ENSMUST00000040111:	chromosome5	110879802	111289779	+	ENSMUSG00000050017	phosphatidylinositol transfer protein, beta [Source:MGI Symbol;Acc:MGI:1927542]	ENSMUSG00000029521	checkpoint kinase 2 [Source:MGI Symbol;Acc:MGI:1355321]	ENSMUSG00000033209	tetratricopeptide repeat domain 28 [Source:MGI Symbol;Acc:MGI:2140873]	protein_coding	ENSMUST00000125470	retained_intron	ENSMUSE00000828814
3153886.ENSMUSG00000033209|ENSMUST00000040111:	chromosome5	110879802	111289779	+	ENSMUSG00000050017	phosphatidylinositol transfer protein, beta [Source:MGI Symbol;Acc:MGI:1927542]	ENSMUSG00000029521	checkpoint kinase 2 [Source:MGI Symbol;Acc:MGI:1355321]	ENSMUSG00000033209	tetratricopeptide repeat domain 28 [Source:MGI Symbol;Acc:MGI:2140873]	protein_coding	ENSMUST00000128584	processed_transcript	ENSMUSE00000828598
3153886.ENSMUSG00000033209|ENSMUST00000040111:	chromosome5	110879802	111289779	+	ENSMUSG00000050017	phosphatidylinositol transfer protein, beta [Source:MGI Symbol;Acc:MGI:1927542]	ENSMUSG00000029521	checkpoint kinase 2 [Source:MGI Symbol;Acc:MGI:1355321]	ENSMUSG00000033209	tetratricopeptide repeat domain 28 [Source:MGI Symbol;Acc:MGI:2140873]	protein_coding	ENSMUST00000129017	retained_intron	ENSMUSE00000816065
3153886.ENSMUSG00000033209|ENSMUST00000040111:	chromosome5	110879802	111289779	+	ENSMUSG00000050017	phosphatidylinositol transfer protein, beta [Source:MGI Symbol;Acc:MGI:1927542]	ENSMUSG00000029521	checkpoint kinase 2 [Source:MGI Symbol;Acc:MGI:1355321]	ENSMUSG00000033209	tetratricopeptide repeat domain 28 [Source:MGI Symbol;Acc:MGI:2140873]	protein_coding	ENSMUST00000040111	protein_coding	ENSMUSE00000462148
3153886.ENSMUSG00000033209|ENSMUST00000040111:	chromosome5	110879802	111289779	+	ENSMUSG00000050017	phosphatidylinositol transfer protein, beta [Source:MGI Symbol;Acc:MGI:1927542]	ENSMUSG00000029521	checkpoint kinase 2 [Source:MGI Symbol;Acc:MGI:1355321]	ENSMUSG00000081104	predicted gene 15989 [Source:MGI Symbol;Acc:MGI:3801755]	pseudogene	ENSMUST00000121895	processed_pseudogene	ENSMUSE00000714582
3153886.ENSMUSG00000033209|ENSMUST00000040111:	chromosome5	110879802	111289779	+	ENSMUSG00000050017	phosphatidylinositol transfer protein, beta [Source:MGI Symbol;Acc:MGI:1927542]	ENSMUSG00000029521	checkpoint kinase 2 [Source:MGI Symbol;Acc:MGI:1355321]	ENSMUSG00000076163	microRNA 701 [Source:MGI Symbol;Acc:MGI:3629658]	miRNA	ENSMUST00000102208	miRNA	ENSMUSE00000660522
3153886.ENSMUSG00000033209|ENSMUST00000040111:	chromosome5	110879802	111289779	+	ENSMUSG00000050017	phosphatidylinositol transfer protein, beta [Source:MGI Symbol;Acc:MGI:1927542]	ENSMUSG00000029521	checkpoint kinase 2 [Source:MGI Symbol;Acc:MGI:1355321]	ENSMUSG00000083771	predicted gene 15988 [Source:MGI Symbol;Acc:MGI:3801756]	pseudogene	ENSMUST00000118677	processed_pseudogene	ENSMUSE00000711054
3153897.ENSMUSG00000046808|ENSMUST00000094710:	chromosome5	72265968	72298761	+	ENSMUSG00000005220	corin [Source:MGI Symbol;Acc:MGI:1349451]	ENSMUSG00000029213	COMM domain containing 8 [Source:MGI Symbol;Acc:MGI:1343485]	ENSMUSG00000046808	ATPase, class V, type 10D [Source:MGI Symbol;Acc:MGI:2450125]	lincRNA	ENSMUST00000126664	processed_transcript	ENSMUSE00000759498
3153897.ENSMUSG00000046808|ENSMUST00000094710:	chromosome5	72265968	72298761	+	ENSMUSG00000005220	corin [Source:MGI Symbol;Acc:MGI:1349451]	ENSMUSG00000029213	COMM domain containing 8 [Source:MGI Symbol;Acc:MGI:1343485]	ENSMUSG00000046808	ATPase, class V, type 10D [Source:MGI Symbol;Acc:MGI:2450125]	lincRNA	ENSMUST00000136350	processed_transcript	ENSMUSE00000759498
3153897.ENSMUSG00000046808|ENSMUST00000094710:	chromosome5	72265968	72298761	+	ENSMUSG00000005220	corin [Source:MGI Symbol;Acc:MGI:1349451]	ENSMUSG00000029213	COMM domain containing 8 [Source:MGI Symbol;Acc:MGI:1343485]	ENSMUSG00000046808	ATPase, class V, type 10D [Source:MGI Symbol;Acc:MGI:2450125]	lincRNA	ENSMUST00000146393	processed_transcript	ENSMUSE00000770520
3153897.ENSMUSG00000046808|ENSMUST00000094710:	chromosome5	72265968	72298761	+	ENSMUSG00000005220	corin [Source:MGI Symbol;Acc:MGI:1349451]	ENSMUSG00000029213	COMM domain containing 8 [Source:MGI Symbol;Acc:MGI:1343485]	ENSMUSG00000046808	ATPase, class V, type 10D [Source:MGI Symbol;Acc:MGI:2450125]	lincRNA	ENSMUST00000094710	processed_transcript	ENSMUSE00000652866
3153923.ENSMUSG00000064032|ENSMUST00000081739:	chromosome19	10199188	10202382	+	ENSMUSG00000036372	RIKEN cDNA 1810006K21 gene [Source:MGI Symbol;Acc:MGI:1916288]	ENSMUSG00000010663	fatty acid desaturase 1 [Source:MGI Symbol;Acc:MGI:1923517]	ENSMUSG00000064032	predicted gene 10143 [Source:MGI Symbol;Acc:MGI:3704492]	lincRNA	ENSMUST00000150038	processed_transcript	ENSMUSE00000844595
3153923.ENSMUSG00000064032|ENSMUST00000081739:	chromosome19	10199188	10202382	+	ENSMUSG00000036372	RIKEN cDNA 1810006K21 gene [Source:MGI Symbol;Acc:MGI:1916288]	ENSMUSG00000010663	fatty acid desaturase 1 [Source:MGI Symbol;Acc:MGI:1923517]	ENSMUSG00000064032	predicted gene 10143 [Source:MGI Symbol;Acc:MGI:3704492]	lincRNA	ENSMUST00000081739	processed_transcript	ENSMUSE00000492383
3153923.ENSMUSG00000064032|ENSMUST00000081739:	chromosome19	10199188	10202382	+	ENSMUSG00000036372	RIKEN cDNA 1810006K21 gene [Source:MGI Symbol;Acc:MGI:1916288]	ENSMUSG00000010663	fatty acid desaturase 1 [Source:MGI Symbol;Acc:MGI:1923517]	ENSMUSG00000024742	flap structure specific endonuclease 1 [Source:MGI Symbol;Acc:MGI:102779]	protein_coding	ENSMUST00000156291	protein_coding	ENSMUSE00000790608
3153923.ENSMUSG00000064032|ENSMUST00000081739:	chromosome19	10199188	10202382	+	ENSMUSG00000036372	RIKEN cDNA 1810006K21 gene [Source:MGI Symbol;Acc:MGI:1916288]	ENSMUSG00000010663	fatty acid desaturase 1 [Source:MGI Symbol;Acc:MGI:1923517]	ENSMUSG00000024742	flap structure specific endonuclease 1 [Source:MGI Symbol;Acc:MGI:102779]	protein_coding	ENSMUST00000116542	protein_coding	ENSMUSE00000724033
3153923.ENSMUSG00000064032|ENSMUST00000081739:	chromosome19	10199188	10202382	+	ENSMUSG00000036372	RIKEN cDNA 1810006K21 gene [Source:MGI Symbol;Acc:MGI:1916288]	ENSMUSG00000010663	fatty acid desaturase 1 [Source:MGI Symbol;Acc:MGI:1923517]	ENSMUSG00000024742	flap structure specific endonuclease 1 [Source:MGI Symbol;Acc:MGI:102779]	protein_coding	ENSMUST00000142241	protein_coding	ENSMUSE00000723171
3153923.ENSMUSG00000064032|ENSMUST00000081739:	chromosome19	10199188	10202382	+	ENSMUSG00000036372	RIKEN cDNA 1810006K21 gene [Source:MGI Symbol;Acc:MGI:1916288]	ENSMUSG00000010663	fatty acid desaturase 1 [Source:MGI Symbol;Acc:MGI:1923517]	ENSMUSG00000024742	flap structure specific endonuclease 1 [Source:MGI Symbol;Acc:MGI:102779]	protein_coding	ENSMUST00000128322	protein_coding	ENSMUSE00000733320
3153923.ENSMUSG00000064032|ENSMUST00000081739:	chromosome19	10199188	10202382	+	ENSMUSG00000036372	RIKEN cDNA 1810006K21 gene [Source:MGI Symbol;Acc:MGI:1916288]	ENSMUSG00000010663	fatty acid desaturase 1 [Source:MGI Symbol;Acc:MGI:1923517]	ENSMUSG00000024742	flap structure specific endonuclease 1 [Source:MGI Symbol;Acc:MGI:102779]	protein_coding	ENSMUST00000025651	protein_coding	ENSMUSE00000353158
3153931.ENSMUSG00000091939|ENSMUST00000096563:	chromosome2	55433513	55437860	-	ENSMUSG00000026826	nuclear receptor subfamily 4, group A, member 2 [Source:MGI Symbol;Acc:MGI:1352456]	ENSMUSG00000060988	UDP-N-acetyl-alpha-D-galactosamine:polypeptide N-acetylgalactosaminyltransferase 13 [Source:MGI Symbol;Acc:MGI:2139447]	ENSMUSG00000026824	potassium inwardly-rectifying channel, subfamily J, member 3 [Source:MGI Symbol;Acc:MGI:104742]	protein_coding	ENSMUST00000067101	protein_coding	ENSMUSE00000435302
3153931.ENSMUSG00000091939|ENSMUST00000096563:	chromosome2	55433513	55437860	-	ENSMUSG00000026826	nuclear receptor subfamily 4, group A, member 2 [Source:MGI Symbol;Acc:MGI:1352456]	ENSMUSG00000060988	UDP-N-acetyl-alpha-D-galactosamine:polypeptide N-acetylgalactosaminyltransferase 13 [Source:MGI Symbol;Acc:MGI:2139447]	ENSMUSG00000026824	potassium inwardly-rectifying channel, subfamily J, member 3 [Source:MGI Symbol;Acc:MGI:104742]	protein_coding	ENSMUST00000112632	protein_coding	ENSMUSE00000654920
3153931.ENSMUSG00000091939|ENSMUST00000096563:	chromosome2	55433513	55437860	-	ENSMUSG00000026826	nuclear receptor subfamily 4, group A, member 2 [Source:MGI Symbol;Acc:MGI:1352456]	ENSMUSG00000060988	UDP-N-acetyl-alpha-D-galactosamine:polypeptide N-acetylgalactosaminyltransferase 13 [Source:MGI Symbol;Acc:MGI:2139447]	ENSMUSG00000026824	potassium inwardly-rectifying channel, subfamily J, member 3 [Source:MGI Symbol;Acc:MGI:104742]	protein_coding	ENSMUST00000112633	protein_coding	ENSMUSE00000692512
3153934.ENSMUSG00000060029|ENSMUST00000079964:	chromosome2	130543790	130563749	-	ENSMUSG00000027301	oxytocin [Source:MGI Symbol;Acc:MGI:97453]	ENSMUSG00000027411	vacuolar protein sorting 16 (yeast) [Source:MGI Symbol;Acc:MGI:2136772]	ENSMUSG00000027303	protein tyrosine phosphatase, receptor type, A [Source:MGI Symbol;Acc:MGI:97808]	protein_coding	ENSMUST00000028769	protein_coding	ENSMUSE00000558863
3153934.ENSMUSG00000060029|ENSMUST00000079964:	chromosome2	130543790	130563749	-	ENSMUSG00000027301	oxytocin [Source:MGI Symbol;Acc:MGI:97453]	ENSMUSG00000027411	vacuolar protein sorting 16 (yeast) [Source:MGI Symbol;Acc:MGI:2136772]	ENSMUSG00000027303	protein tyrosine phosphatase, receptor type, A [Source:MGI Symbol;Acc:MGI:97808]	protein_coding	ENSMUST00000077303	protein_coding	ENSMUSE00000817893
3153934.ENSMUSG00000060029|ENSMUST00000079964:	chromosome2	130543790	130563749	-	ENSMUSG00000027301	oxytocin [Source:MGI Symbol;Acc:MGI:97453]	ENSMUSG00000027411	vacuolar protein sorting 16 (yeast) [Source:MGI Symbol;Acc:MGI:2136772]	ENSMUSG00000060029	RIKEN cDNA 4930473A02 gene [Source:MGI Symbol;Acc:MGI:2447823]	lincRNA	ENSMUST00000136793	processed_transcript	ENSMUSE00000493246
3153934.ENSMUSG00000060029|ENSMUST00000079964:	chromosome2	130543790	130563749	-	ENSMUSG00000027301	oxytocin [Source:MGI Symbol;Acc:MGI:97453]	ENSMUSG00000027411	vacuolar protein sorting 16 (yeast) [Source:MGI Symbol;Acc:MGI:2136772]	ENSMUSG00000060029	RIKEN cDNA 4930473A02 gene [Source:MGI Symbol;Acc:MGI:2447823]	lincRNA	ENSMUST00000079964	processed_transcript	ENSMUSE00000493246
3153934.ENSMUSG00000060029|ENSMUST00000079964:	chromosome2	130543790	130563749	-	ENSMUSG00000027301	oxytocin [Source:MGI Symbol;Acc:MGI:97453]	ENSMUSG00000027411	vacuolar protein sorting 16 (yeast) [Source:MGI Symbol;Acc:MGI:2136772]	ENSMUSG00000037740	mitochondrial ribosomal protein S26 [Source:MGI Symbol;Acc:MGI:1333830]	protein_coding	ENSMUST00000046149	retained_intron	ENSMUSE00000988132
3153934.ENSMUSG00000060029|ENSMUST00000079964:	chromosome2	130543790	130563749	-	ENSMUSG00000027301	oxytocin [Source:MGI Symbol;Acc:MGI:97453]	ENSMUSG00000027411	vacuolar protein sorting 16 (yeast) [Source:MGI Symbol;Acc:MGI:2136772]	ENSMUSG00000037740	mitochondrial ribosomal protein S26 [Source:MGI Symbol;Acc:MGI:1333830]	protein_coding	ENSMUST00000145614	protein_coding	ENSMUSE00001048644
3153938.ENSMUSG00000057359|ENSMUST00000072769:	chromosome3	122255957	122293549	-	ENSMUSG00000028121	breast cancer anti-estrogen resistance 3 [Source:MGI Symbol;Acc:MGI:1352501]	ENSMUSG00000028125	ATP-binding cassette, sub-family A (ABC1), member 4 [Source:MGI Symbol;Acc:MGI:109424]	ENSMUSG00000028124	glutamate-cysteine ligase, modifier subunit [Source:MGI Symbol;Acc:MGI:104995]	protein_coding	ENSMUST00000029769	protein_coding	ENSMUSE00000397688
3153938.ENSMUSG00000057359|ENSMUST00000072769:	chromosome3	122255957	122293549	-	ENSMUSG00000028121	breast cancer anti-estrogen resistance 3 [Source:MGI Symbol;Acc:MGI:1352501]	ENSMUSG00000028125	ATP-binding cassette, sub-family A (ABC1), member 4 [Source:MGI Symbol;Acc:MGI:109424]	ENSMUSG00000028124	glutamate-cysteine ligase, modifier subunit [Source:MGI Symbol;Acc:MGI:104995]	protein_coding	ENSMUST00000137540	processed_transcript	ENSMUSE00000825892
3153938.ENSMUSG00000057359|ENSMUST00000072769:	chromosome3	122255957	122293549	-	ENSMUSG00000028121	breast cancer anti-estrogen resistance 3 [Source:MGI Symbol;Acc:MGI:1352501]	ENSMUSG00000028125	ATP-binding cassette, sub-family A (ABC1), member 4 [Source:MGI Symbol;Acc:MGI:109424]	ENSMUSG00000028124	glutamate-cysteine ligase, modifier subunit [Source:MGI Symbol;Acc:MGI:104995]	protein_coding	ENSMUST00000176445	protein_coding	ENSMUSE00000958869
3153938.ENSMUSG00000057359|ENSMUST00000072769:	chromosome3	122255957	122293549	-	ENSMUSG00000028121	breast cancer anti-estrogen resistance 3 [Source:MGI Symbol;Acc:MGI:1352501]	ENSMUSG00000028125	ATP-binding cassette, sub-family A (ABC1), member 4 [Source:MGI Symbol;Acc:MGI:109424]	ENSMUSG00000028124	glutamate-cysteine ligase, modifier subunit [Source:MGI Symbol;Acc:MGI:104995]	protein_coding	ENSMUST00000149983	protein_coding	ENSMUSE00000723260
3153938.ENSMUSG00000057359|ENSMUST00000072769:	chromosome3	122255957	122293549	-	ENSMUSG00000028121	breast cancer anti-estrogen resistance 3 [Source:MGI Symbol;Acc:MGI:1352501]	ENSMUSG00000028125	ATP-binding cassette, sub-family A (ABC1), member 4 [Source:MGI Symbol;Acc:MGI:109424]	ENSMUSG00000028124	glutamate-cysteine ligase, modifier subunit [Source:MGI Symbol;Acc:MGI:104995]	protein_coding	ENSMUST00000176761	retained_intron	ENSMUSE00001055146
3153938.ENSMUSG00000057359|ENSMUST00000072769:	chromosome3	122255957	122293549	-	ENSMUSG00000028121	breast cancer anti-estrogen resistance 3 [Source:MGI Symbol;Acc:MGI:1352501]	ENSMUSG00000028125	ATP-binding cassette, sub-family A (ABC1), member 4 [Source:MGI Symbol;Acc:MGI:109424]	ENSMUSG00000028124	glutamate-cysteine ligase, modifier subunit [Source:MGI Symbol;Acc:MGI:104995]	protein_coding	ENSMUST00000178826	protein_coding	ENSMUSE00001093949
3153938.ENSMUSG00000057359|ENSMUST00000072769:	chromosome3	122255957	122293549	-	ENSMUSG00000028121	breast cancer anti-estrogen resistance 3 [Source:MGI Symbol;Acc:MGI:1352501]	ENSMUSG00000028125	ATP-binding cassette, sub-family A (ABC1), member 4 [Source:MGI Symbol;Acc:MGI:109424]	ENSMUSG00000093392	predicted gene 6061 [Source:MGI Symbol;Acc:MGI:3648621]	pseudogene	ENSMUST00000175860	processed_pseudogene	ENSMUSE00000953022
3153938.ENSMUSG00000057359|ENSMUST00000072769:	chromosome3	122255957	122293549	-	ENSMUSG00000028121	breast cancer anti-estrogen resistance 3 [Source:MGI Symbol;Acc:MGI:1352501]	ENSMUSG00000028125	ATP-binding cassette, sub-family A (ABC1), member 4 [Source:MGI Symbol;Acc:MGI:109424]	ENSMUSG00000057359	predicted gene, 17494 [Source:MGI Symbol;Acc:MGI:4937128]	lincRNA	ENSMUST00000072769	processed_transcript	ENSMUSE00000888742
3153938.ENSMUSG00000057359|ENSMUST00000072769:	chromosome3	122255957	122293549	-	ENSMUSG00000028121	breast cancer anti-estrogen resistance 3 [Source:MGI Symbol;Acc:MGI:1352501]	ENSMUSG00000028125	ATP-binding cassette, sub-family A (ABC1), member 4 [Source:MGI Symbol;Acc:MGI:109424]	ENSMUSG00000039756	deoxynucleotidyltransferase, terminal, interacting protein 2 [Source:MGI Symbol;Acc:MGI:1923173]	protein_coding	ENSMUST00000035776	protein_coding	ENSMUSE00000409776
3153958.ENSMUSG00000084910|ENSMUST00000122923:	chromosome4	72201347	72215352	+	ENSMUSG00000059343	aldolase 1 A retrogene 1 [Source:MGI Symbol;Acc:MGI:2447811]	ENSMUSG00000008305	transducin-like enhancer of split 1, homolog of Drosophila E(spl) [Source:MGI Symbol;Acc:MGI:104636]	ENSMUSG00000084910	RIKEN cDNA C630043F03 gene [Source:MGI Symbol;Acc:MGI:1915535]	lincRNA	ENSMUST00000122923	processed_transcript	ENSMUSE00000777543
3153969.ENSMUSG00000087645|ENSMUST00000123810:	chromosome9	108104964	108118343	+	ENSMUSG00000039952	dystroglycan 1 [Source:MGI Symbol;Acc:MGI:101864]	ENSMUSG00000032590	acylpeptide hydrolase [Source:MGI Symbol;Acc:MGI:88041]	ENSMUSG00000032589	bassoon [Source:MGI Symbol;Acc:MGI:1277955]	protein_coding	ENSMUST00000124763	processed_transcript	ENSMUSE00001032480
3153969.ENSMUSG00000087645|ENSMUST00000123810:	chromosome9	108104964	108118343	+	ENSMUSG00000039952	dystroglycan 1 [Source:MGI Symbol;Acc:MGI:101864]	ENSMUSG00000032590	acylpeptide hydrolase [Source:MGI Symbol;Acc:MGI:88041]	ENSMUSG00000032589	bassoon [Source:MGI Symbol;Acc:MGI:1277955]	protein_coding	ENSMUST00000035208	protein_coding	ENSMUSE00001014241
3153974.ENSMUSG00000086459|ENSMUST00000101462:	chromosome11	23497782	23499192	+	ENSMUSG00000020286	RIKEN cDNA 1700093K21 gene [Source:MGI Symbol;Acc:MGI:1914608]	ENSMUSG00000056342	ubiquitin specific peptidase 34 [Source:MGI Symbol;Acc:MGI:109473]	ENSMUSG00000020288	AHA1, activator of heat shock protein ATPase homolog 2 (yeast) [Source:MGI Symbol;Acc:MGI:1916133]	protein_coding	ENSMUST00000109539	protein_coding	ENSMUSE00000680667
3153974.ENSMUSG00000086459|ENSMUST00000101462:	chromosome11	23497782	23499192	+	ENSMUSG00000020286	RIKEN cDNA 1700093K21 gene [Source:MGI Symbol;Acc:MGI:1914608]	ENSMUSG00000056342	ubiquitin specific peptidase 34 [Source:MGI Symbol;Acc:MGI:109473]	ENSMUSG00000020288	AHA1, activator of heat shock protein ATPase homolog 2 (yeast) [Source:MGI Symbol;Acc:MGI:1916133]	protein_coding	ENSMUST00000020529	protein_coding	ENSMUSE00000725448
3153974.ENSMUSG00000086459|ENSMUST00000101462:	chromosome11	23497782	23499192	+	ENSMUSG00000020286	RIKEN cDNA 1700093K21 gene [Source:MGI Symbol;Acc:MGI:1914608]	ENSMUSG00000056342	ubiquitin specific peptidase 34 [Source:MGI Symbol;Acc:MGI:109473]	ENSMUSG00000020288	AHA1, activator of heat shock protein ATPase homolog 2 (yeast) [Source:MGI Symbol;Acc:MGI:1916133]	protein_coding	ENSMUST00000147157	protein_coding	ENSMUSE00000336903
3153974.ENSMUSG00000086459|ENSMUST00000101462:	chromosome11	23497782	23499192	+	ENSMUSG00000020286	RIKEN cDNA 1700093K21 gene [Source:MGI Symbol;Acc:MGI:1914608]	ENSMUSG00000056342	ubiquitin specific peptidase 34 [Source:MGI Symbol;Acc:MGI:109473]	ENSMUSG00000020288	AHA1, activator of heat shock protein ATPase homolog 2 (yeast) [Source:MGI Symbol;Acc:MGI:1916133]	protein_coding	ENSMUST00000128559	protein_coding	ENSMUSE00000811545
3153974.ENSMUSG00000086459|ENSMUST00000101462:	chromosome11	23497782	23499192	+	ENSMUSG00000020286	RIKEN cDNA 1700093K21 gene [Source:MGI Symbol;Acc:MGI:1914608]	ENSMUSG00000056342	ubiquitin specific peptidase 34 [Source:MGI Symbol;Acc:MGI:109473]	ENSMUSG00000086459	RIKEN cDNA 1700030C12 gene [Source:MGI Symbol;Acc:MGI:1919496]	lincRNA	ENSMUST00000125126	processed_transcript	ENSMUSE00000827407
3153974.ENSMUSG00000086459|ENSMUST00000101462:	chromosome11	23497782	23499192	+	ENSMUSG00000020286	RIKEN cDNA 1700093K21 gene [Source:MGI Symbol;Acc:MGI:1914608]	ENSMUSG00000056342	ubiquitin specific peptidase 34 [Source:MGI Symbol;Acc:MGI:109473]	ENSMUSG00000086459	RIKEN cDNA 1700030C12 gene [Source:MGI Symbol;Acc:MGI:1919496]	lincRNA	ENSMUST00000144783	processed_transcript	ENSMUSE00000750167
3153974.ENSMUSG00000086459|ENSMUST00000101462:	chromosome11	23497782	23499192	+	ENSMUSG00000020286	RIKEN cDNA 1700093K21 gene [Source:MGI Symbol;Acc:MGI:1914608]	ENSMUSG00000056342	ubiquitin specific peptidase 34 [Source:MGI Symbol;Acc:MGI:109473]	ENSMUSG00000086459	RIKEN cDNA 1700030C12 gene [Source:MGI Symbol;Acc:MGI:1919496]	lincRNA	ENSMUST00000133489	processed_transcript	ENSMUSE00000807351
3153974.ENSMUSG00000086459|ENSMUST00000101462:	chromosome11	23497782	23499192	+	ENSMUSG00000020286	RIKEN cDNA 1700093K21 gene [Source:MGI Symbol;Acc:MGI:1914608]	ENSMUSG00000056342	ubiquitin specific peptidase 34 [Source:MGI Symbol;Acc:MGI:109473]	ENSMUSG00000086459	RIKEN cDNA 1700030C12 gene [Source:MGI Symbol;Acc:MGI:1919496]	lincRNA	ENSMUST00000101462	processed_transcript	ENSMUSE00000655147
3153984.ENSMUSG00000085128|ENSMUST00000124191:	chromosome7	84528974	84578337	+	ENSMUSG00000030630	fumarylacetoacetate hydrolase [Source:MGI Symbol;Acc:MGI:95482]	ENSMUSG00000015709	aryl hydrocarbon receptor nuclear translocator 2 [Source:MGI Symbol;Acc:MGI:107188]	Intergenic	\N	\N	\N	\N	\N
3153996.ENSMUSG00000086697|ENSMUST00000122963:	chromosome5	23815617	23831897	-	ENSMUSG00000028998	translocase of outer mitochondrial membrane 7 homolog (yeast) [Source:MGI Symbol;Acc:MGI:1913419]	ENSMUSG00000057541	pseudouridylate synthase 7 homolog (S. cerevisiae) [Source:MGI Symbol;Acc:MGI:1925947]	ENSMUSG00000028999	RAD50 interactor 1 [Source:MGI Symbol;Acc:MGI:1916233]	protein_coding	ENSMUST00000030852	protein_coding	ENSMUSE00000835119
3153996.ENSMUSG00000086697|ENSMUST00000122963:	chromosome5	23815617	23831897	-	ENSMUSG00000028998	translocase of outer mitochondrial membrane 7 homolog (yeast) [Source:MGI Symbol;Acc:MGI:1913419]	ENSMUSG00000057541	pseudouridylate synthase 7 homolog (S. cerevisiae) [Source:MGI Symbol;Acc:MGI:1925947]	ENSMUSG00000028999	RAD50 interactor 1 [Source:MGI Symbol;Acc:MGI:1916233]	protein_coding	ENSMUST00000115113	protein_coding	ENSMUSE00000701733
3153996.ENSMUSG00000086697|ENSMUST00000122963:	chromosome5	23815617	23831897	-	ENSMUSG00000028998	translocase of outer mitochondrial membrane 7 homolog (yeast) [Source:MGI Symbol;Acc:MGI:1913419]	ENSMUSG00000057541	pseudouridylate synthase 7 homolog (S. cerevisiae) [Source:MGI Symbol;Acc:MGI:1925947]	ENSMUSG00000028999	RAD50 interactor 1 [Source:MGI Symbol;Acc:MGI:1916233]	protein_coding	ENSMUST00000124680	retained_intron	ENSMUSE00000417279
3153996.ENSMUSG00000086697|ENSMUST00000122963:	chromosome5	23815617	23831897	-	ENSMUSG00000028998	translocase of outer mitochondrial membrane 7 homolog (yeast) [Source:MGI Symbol;Acc:MGI:1913419]	ENSMUSG00000057541	pseudouridylate synthase 7 homolog (S. cerevisiae) [Source:MGI Symbol;Acc:MGI:1925947]	ENSMUSG00000028999	RAD50 interactor 1 [Source:MGI Symbol;Acc:MGI:1916233]	protein_coding	ENSMUST00000144709	processed_transcript	ENSMUSE00000820546
3153996.ENSMUSG00000086697|ENSMUST00000122963:	chromosome5	23815617	23831897	-	ENSMUSG00000028998	translocase of outer mitochondrial membrane 7 homolog (yeast) [Source:MGI Symbol;Acc:MGI:1913419]	ENSMUSG00000057541	pseudouridylate synthase 7 homolog (S. cerevisiae) [Source:MGI Symbol;Acc:MGI:1925947]	ENSMUSG00000086697	RIKEN cDNA 4933427G23 gene [Source:MGI Symbol;Acc:MGI:3036235]	pseudogene	ENSMUST00000126393	transcribed_processed_pseudogene	ENSMUSE00000787052
3153996.ENSMUSG00000086697|ENSMUST00000122963:	chromosome5	23815617	23831897	-	ENSMUSG00000028998	translocase of outer mitochondrial membrane 7 homolog (yeast) [Source:MGI Symbol;Acc:MGI:1913419]	ENSMUSG00000057541	pseudouridylate synthase 7 homolog (S. cerevisiae) [Source:MGI Symbol;Acc:MGI:1925947]	ENSMUSG00000086697	RIKEN cDNA 4933427G23 gene [Source:MGI Symbol;Acc:MGI:3036235]	pseudogene	ENSMUST00000122963	processed_transcript	ENSMUSE00000812744
3154015.ENSMUSG00000086560|ENSMUST00000123129:	chromosome2	28025416	28030437	-	ENSMUSG00000026835	ficolin B [Source:MGI Symbol;Acc:MGI:1341158]	ENSMUSG00000015846	retinoid X receptor alpha [Source:MGI Symbol;Acc:MGI:98214]	ENSMUSG00000026837	collagen, type V, alpha 1 [Source:MGI Symbol;Acc:MGI:88457]	protein_coding	ENSMUST00000028280	protein_coding	ENSMUSE00000163369
3154015.ENSMUSG00000086560|ENSMUST00000123129:	chromosome2	28025416	28030437	-	ENSMUSG00000026835	ficolin B [Source:MGI Symbol;Acc:MGI:1341158]	ENSMUSG00000015846	retinoid X receptor alpha [Source:MGI Symbol;Acc:MGI:98214]	ENSMUSG00000026837	collagen, type V, alpha 1 [Source:MGI Symbol;Acc:MGI:88457]	protein_coding	ENSMUST00000145423	protein_coding	ENSMUSE00000163369
3154015.ENSMUSG00000086560|ENSMUST00000123129:	chromosome2	28025416	28030437	-	ENSMUSG00000026835	ficolin B [Source:MGI Symbol;Acc:MGI:1341158]	ENSMUSG00000015846	retinoid X receptor alpha [Source:MGI Symbol;Acc:MGI:98214]	ENSMUSG00000086560	predicted gene 13372 [Source:MGI Symbol;Acc:MGI:3650806]	lincRNA	ENSMUST00000123129	processed_transcript	ENSMUSE00000823633
3154016.ENSMUSG00000085098|ENSMUST00000123269:	chromosome18	55057584	55079414	+	ENSMUSG00000001700	GRAM domain containing 3 [Source:MGI Symbol;Acc:MGI:1914815]	ENSMUSG00000052713	zinc finger protein 608 [Source:MGI Symbol;Acc:MGI:2442338]	Intergenic	\N	\N	\N	\N	\N
3154029.ENSMUSG00000087623|ENSMUST00000122839:	chromosome4	41520815	41525823	+	ENSMUSG00000061322	dynein, axonemal, intermediate chain 1 [Source:MGI Symbol;Acc:MGI:1916172]	ENSMUSG00000028441	RIKEN cDNA 1110017D15 gene [Source:MGI Symbol;Acc:MGI:1920971]	ENSMUSG00000028439	RIKEN cDNA 2310028H24 gene [Source:MGI Symbol;Acc:MGI:1919151]	protein_coding	ENSMUST00000108049	protein_coding	ENSMUSE00000992653
3154029.ENSMUSG00000087623|ENSMUST00000122839:	chromosome4	41520815	41525823	+	ENSMUSG00000061322	dynein, axonemal, intermediate chain 1 [Source:MGI Symbol;Acc:MGI:1916172]	ENSMUSG00000028441	RIKEN cDNA 1110017D15 gene [Source:MGI Symbol;Acc:MGI:1920971]	ENSMUSG00000028439	RIKEN cDNA 2310028H24 gene [Source:MGI Symbol;Acc:MGI:1919151]	protein_coding	ENSMUST00000108052	protein_coding	ENSMUSE00000992653
3154029.ENSMUSG00000087623|ENSMUST00000122839:	chromosome4	41520815	41525823	+	ENSMUSG00000061322	dynein, axonemal, intermediate chain 1 [Source:MGI Symbol;Acc:MGI:1916172]	ENSMUSG00000028441	RIKEN cDNA 1110017D15 gene [Source:MGI Symbol;Acc:MGI:1920971]	ENSMUSG00000028439	RIKEN cDNA 2310028H24 gene [Source:MGI Symbol;Acc:MGI:1919151]	protein_coding	ENSMUST00000108050	protein_coding	ENSMUSE00000992653
3154029.ENSMUSG00000087623|ENSMUST00000122839:	chromosome4	41520815	41525823	+	ENSMUSG00000061322	dynein, axonemal, intermediate chain 1 [Source:MGI Symbol;Acc:MGI:1916172]	ENSMUSG00000028441	RIKEN cDNA 1110017D15 gene [Source:MGI Symbol;Acc:MGI:1920971]	ENSMUSG00000028439	RIKEN cDNA 2310028H24 gene [Source:MGI Symbol;Acc:MGI:1919151]	protein_coding	ENSMUST00000130288	processed_transcript	ENSMUSE00000964689
3154029.ENSMUSG00000087623|ENSMUST00000122839:	chromosome4	41520815	41525823	+	ENSMUSG00000061322	dynein, axonemal, intermediate chain 1 [Source:MGI Symbol;Acc:MGI:1916172]	ENSMUSG00000028441	RIKEN cDNA 1110017D15 gene [Source:MGI Symbol;Acc:MGI:1920971]	ENSMUSG00000028439	RIKEN cDNA 2310028H24 gene [Source:MGI Symbol;Acc:MGI:1919151]	protein_coding	ENSMUST00000146276	processed_transcript	ENSMUSE00000799141
3154029.ENSMUSG00000087623|ENSMUST00000122839:	chromosome4	41520815	41525823	+	ENSMUSG00000061322	dynein, axonemal, intermediate chain 1 [Source:MGI Symbol;Acc:MGI:1916172]	ENSMUSG00000028441	RIKEN cDNA 1110017D15 gene [Source:MGI Symbol;Acc:MGI:1920971]	ENSMUSG00000087623	predicted gene 12404 [Source:MGI Symbol;Acc:MGI:3649601]	lincRNA	ENSMUST00000122839	processed_transcript	ENSMUSE00000724624
3154032.ENSMUSG00000075118|ENSMUST00000110601:	chromosome13	12619083	12650297	-	ENSMUSG00000078141	predicted gene 2399 [Source:MGI Symbol;Acc:MGI:3780567]	ENSMUSG00000057069	ERO1-like beta (S. cerevisiae) [Source:MGI Symbol;Acc:MGI:1914725]	Intergenic	\N	\N	\N	\N	\N
3154042.ENSMUSG00000037982|ENSMUST00000123595:	chromosome8	81013575	81038584	+	ENSMUSG00000037940	inositol polyphosphate-4-phosphatase, type II [Source:MGI Symbol;Acc:MGI:2158925]	ENSMUSG00000031714	growth factor receptor bound protein 2-associated protein 1 [Source:MGI Symbol;Acc:MGI:108088]	ENSMUSG00000038250	ubiquitin specific peptidase 38 [Source:MGI Symbol;Acc:MGI:1922091]	protein_coding	ENSMUST00000042724	protein_coding	ENSMUSE00000474266
3154042.ENSMUSG00000037982|ENSMUST00000123595:	chromosome8	81013575	81038584	+	ENSMUSG00000037940	inositol polyphosphate-4-phosphatase, type II [Source:MGI Symbol;Acc:MGI:2158925]	ENSMUSG00000031714	growth factor receptor bound protein 2-associated protein 1 [Source:MGI Symbol;Acc:MGI:108088]	ENSMUSG00000037982	predicted gene 9725 [Source:MGI Symbol;Acc:MGI:3646552]	lincRNA	ENSMUST00000123595	lincRNA	ENSMUSE00000724206
3154042.ENSMUSG00000037982|ENSMUST00000123595:	chromosome8	81013575	81038584	+	ENSMUSG00000037940	inositol polyphosphate-4-phosphatase, type II [Source:MGI Symbol;Acc:MGI:2158925]	ENSMUSG00000031714	growth factor receptor bound protein 2-associated protein 1 [Source:MGI Symbol;Acc:MGI:108088]	ENSMUSG00000037982	predicted gene 9725 [Source:MGI Symbol;Acc:MGI:3646552]	lincRNA	ENSMUST00000166229	lincRNA	ENSMUSE00000724206
3154109.ENSMUSG00000084968|ENSMUST00000126668:	chromosome4	108592424	108619849	-	ENSMUSG00000028582	coiled-coil and C2 domain containing 1B [Source:MGI Symbol;Acc:MGI:2443076]	ENSMUSG00000063800	PRP38 pre-mRNA processing factor 38 (yeast) domain containing A [Source:MGI Symbol;Acc:MGI:1916962]	ENSMUSG00000028587	origin recognition complex, subunit 1 [Source:MGI Symbol;Acc:MGI:1328337]	protein_coding	ENSMUST00000139772	processed_transcript	ENSMUSE00000736523
3154109.ENSMUSG00000084968|ENSMUST00000126668:	chromosome4	108592424	108619849	-	ENSMUSG00000028582	coiled-coil and C2 domain containing 1B [Source:MGI Symbol;Acc:MGI:2443076]	ENSMUSG00000063800	PRP38 pre-mRNA processing factor 38 (yeast) domain containing A [Source:MGI Symbol;Acc:MGI:1916962]	ENSMUSG00000028587	origin recognition complex, subunit 1 [Source:MGI Symbol;Acc:MGI:1328337]	protein_coding	ENSMUST00000130162	processed_transcript	ENSMUSE00000833550
3154109.ENSMUSG00000084968|ENSMUST00000126668:	chromosome4	108592424	108619849	-	ENSMUSG00000028582	coiled-coil and C2 domain containing 1B [Source:MGI Symbol;Acc:MGI:2443076]	ENSMUSG00000063800	PRP38 pre-mRNA processing factor 38 (yeast) domain containing A [Source:MGI Symbol;Acc:MGI:1916962]	ENSMUSG00000028587	origin recognition complex, subunit 1 [Source:MGI Symbol;Acc:MGI:1328337]	protein_coding	ENSMUST00000102744	protein_coding	ENSMUSE00000731038
3154109.ENSMUSG00000084968|ENSMUST00000126668:	chromosome4	108592424	108619849	-	ENSMUSG00000028582	coiled-coil and C2 domain containing 1B [Source:MGI Symbol;Acc:MGI:2443076]	ENSMUSG00000063800	PRP38 pre-mRNA processing factor 38 (yeast) domain containing A [Source:MGI Symbol;Acc:MGI:1916962]	ENSMUSG00000028587	origin recognition complex, subunit 1 [Source:MGI Symbol;Acc:MGI:1328337]	protein_coding	ENSMUST00000129931	processed_transcript	ENSMUSE00000733479
3154109.ENSMUSG00000084968|ENSMUST00000126668:	chromosome4	108592424	108619849	-	ENSMUSG00000028582	coiled-coil and C2 domain containing 1B [Source:MGI Symbol;Acc:MGI:2443076]	ENSMUSG00000063800	PRP38 pre-mRNA processing factor 38 (yeast) domain containing A [Source:MGI Symbol;Acc:MGI:1916962]	ENSMUSG00000084968	predicted gene 12743 [Source:MGI Symbol;Acc:MGI:3651449]	lincRNA	ENSMUST00000126668	processed_transcript	ENSMUSE00000777694
3154110.ENSMUSG00000086723|ENSMUST00000126273:	chromosome6	71961144	71963775	-	ENSMUSG00000056091	ST3 beta-galactoside alpha-2,3-sialyltransferase 5 [Source:MGI Symbol;Acc:MGI:1339963]	ENSMUSG00000063884	pentatricopeptide repeat domain 3 [Source:MGI Symbol;Acc:MGI:1917206]	ENSMUSG00000049553	polymerase (RNA) I polypeptide A [Source:MGI Symbol;Acc:MGI:1096397]	protein_coding	ENSMUST00000055296	protein_coding	ENSMUSE00000442870
3154119.ENSMUSG00000046808|ENSMUST00000126664:	chromosome5	72203328	72298775	+	ENSMUSG00000005220	corin [Source:MGI Symbol;Acc:MGI:1349451]	ENSMUSG00000029213	COMM domain containing 8 [Source:MGI Symbol;Acc:MGI:1343485]	ENSMUSG00000046808	ATPase, class V, type 10D [Source:MGI Symbol;Acc:MGI:2450125]	lincRNA	ENSMUST00000126664	processed_transcript	ENSMUSE00000759498
3154119.ENSMUSG00000046808|ENSMUST00000126664:	chromosome5	72203328	72298775	+	ENSMUSG00000005220	corin [Source:MGI Symbol;Acc:MGI:1349451]	ENSMUSG00000029213	COMM domain containing 8 [Source:MGI Symbol;Acc:MGI:1343485]	ENSMUSG00000046808	ATPase, class V, type 10D [Source:MGI Symbol;Acc:MGI:2450125]	lincRNA	ENSMUST00000156937	retained_intron	ENSMUSE00000781210
3154119.ENSMUSG00000046808|ENSMUST00000126664:	chromosome5	72203328	72298775	+	ENSMUSG00000005220	corin [Source:MGI Symbol;Acc:MGI:1349451]	ENSMUSG00000029213	COMM domain containing 8 [Source:MGI Symbol;Acc:MGI:1343485]	ENSMUSG00000046808	ATPase, class V, type 10D [Source:MGI Symbol;Acc:MGI:2450125]	lincRNA	ENSMUST00000136350	processed_transcript	ENSMUSE00000759498
3154119.ENSMUSG00000046808|ENSMUST00000126664:	chromosome5	72203328	72298775	+	ENSMUSG00000005220	corin [Source:MGI Symbol;Acc:MGI:1349451]	ENSMUSG00000029213	COMM domain containing 8 [Source:MGI Symbol;Acc:MGI:1343485]	ENSMUSG00000046808	ATPase, class V, type 10D [Source:MGI Symbol;Acc:MGI:2450125]	lincRNA	ENSMUST00000146393	processed_transcript	ENSMUSE00000770520
3154119.ENSMUSG00000046808|ENSMUST00000126664:	chromosome5	72203328	72298775	+	ENSMUSG00000005220	corin [Source:MGI Symbol;Acc:MGI:1349451]	ENSMUSG00000029213	COMM domain containing 8 [Source:MGI Symbol;Acc:MGI:1343485]	ENSMUSG00000046808	ATPase, class V, type 10D [Source:MGI Symbol;Acc:MGI:2450125]	lincRNA	ENSMUST00000169617	processed_transcript	ENSMUSE00000598740
3154119.ENSMUSG00000046808|ENSMUST00000126664:	chromosome5	72203328	72298775	+	ENSMUSG00000005220	corin [Source:MGI Symbol;Acc:MGI:1349451]	ENSMUSG00000029213	COMM domain containing 8 [Source:MGI Symbol;Acc:MGI:1343485]	ENSMUSG00000046808	ATPase, class V, type 10D [Source:MGI Symbol;Acc:MGI:2450125]	lincRNA	ENSMUST00000094710	processed_transcript	ENSMUSE00000652866
3154123.ENSMUSG00000085105|ENSMUST00000127010:	chromosome7	34234376	34240207	+	ENSMUSG00000066568	LSM14 homolog A (SCD6, S. cerevisiae) [Source:MGI Symbol;Acc:MGI:1914320]	ENSMUSG00000036427	glucose phosphate isomerase 1 [Source:MGI Symbol;Acc:MGI:95797]	ENSMUSG00000085105	predicted gene 12758 [Source:MGI Symbol;Acc:MGI:3702543]	lincRNA	ENSMUST00000127010	processed_transcript	ENSMUSE00000743218
3154123.ENSMUSG00000085105|ENSMUST00000127010:	chromosome7	34234376	34240207	+	ENSMUSG00000066568	LSM14 homolog A (SCD6, S. cerevisiae) [Source:MGI Symbol;Acc:MGI:1914320]	ENSMUSG00000036427	glucose phosphate isomerase 1 [Source:MGI Symbol;Acc:MGI:95797]	ENSMUSG00000066571	RIKEN cDNA 4931406P16 gene [Source:MGI Symbol;Acc:MGI:1924311]	protein_coding	ENSMUST00000108074	protein_coding	ENSMUSE00000675470
3154123.ENSMUSG00000085105|ENSMUST00000127010:	chromosome7	34234376	34240207	+	ENSMUSG00000066568	LSM14 homolog A (SCD6, S. cerevisiae) [Source:MGI Symbol;Acc:MGI:1914320]	ENSMUSG00000036427	glucose phosphate isomerase 1 [Source:MGI Symbol;Acc:MGI:95797]	ENSMUSG00000066571	RIKEN cDNA 4931406P16 gene [Source:MGI Symbol;Acc:MGI:1924311]	protein_coding	ENSMUST00000085592	protein_coding	ENSMUSE00000533556
3154124.ENSMUSG00000086285|ENSMUST00000125368:	chromosome17	25951471	25963610	+	ENSMUSG00000037098	RAB11 family interacting protein 3 (class II) [Source:MGI Symbol;Acc:MGI:2444431]	ENSMUSG00000090113	NHL repeat containing 4 [Source:MGI Symbol;Acc:MGI:3687200]	ENSMUSG00000025727	RIKEN cDNA A930017K11 gene [Source:MGI Symbol;Acc:MGI:2442713]	protein_coding	ENSMUST00000162431	protein_coding	ENSMUSE00000433098
3154124.ENSMUSG00000086285|ENSMUST00000125368:	chromosome17	25951471	25963610	+	ENSMUSG00000037098	RAB11 family interacting protein 3 (class II) [Source:MGI Symbol;Acc:MGI:2444431]	ENSMUSG00000090113	NHL repeat containing 4 [Source:MGI Symbol;Acc:MGI:3687200]	ENSMUSG00000037326	small optic lobes homolog (Drosophila) [Source:MGI Symbol;Acc:MGI:1355075]	protein_coding	ENSMUST00000041641	protein_coding	ENSMUSE00001050040
3154132.ENSMUSG00000074284|ENSMUST00000128125:	chromosome9	57056629	57071807	-	ENSMUSG00000042557	transcriptional regulator, SIN3A (yeast) [Source:MGI Symbol;Acc:MGI:107157]	ENSMUSG00000055334	snurportin 1 [Source:MGI Symbol;Acc:MGI:1913319]	ENSMUSG00000032290	protein tyrosine phosphatase, non-receptor type 9 [Source:MGI Symbol;Acc:MGI:1928376]	protein_coding	ENSMUST00000034832	protein_coding	ENSMUSE00000442932
3154132.ENSMUSG00000074284|ENSMUST00000128125:	chromosome9	57056629	57071807	-	ENSMUSG00000042557	transcriptional regulator, SIN3A (yeast) [Source:MGI Symbol;Acc:MGI:107157]	ENSMUSG00000055334	snurportin 1 [Source:MGI Symbol;Acc:MGI:1913319]	ENSMUSG00000074284	predicted gene 10658 [Source:MGI Symbol;Acc:MGI:3642856]	lincRNA	ENSMUST00000128125	processed_transcript	ENSMUSE00000792515
3154132.ENSMUSG00000074284|ENSMUST00000128125:	chromosome9	57056629	57071807	-	ENSMUSG00000042557	transcriptional regulator, SIN3A (yeast) [Source:MGI Symbol;Acc:MGI:107157]	ENSMUSG00000055334	snurportin 1 [Source:MGI Symbol;Acc:MGI:1913319]	ENSMUSG00000074284	predicted gene 10658 [Source:MGI Symbol;Acc:MGI:3642856]	lincRNA	ENSMUST00000135527	processed_transcript	ENSMUSE00000771174
3154143.ENSMUSG00000087400|ENSMUST00000125158:	chromosome10	24595248	24597108	-	ENSMUSG00000037370	ectonucleotide pyrophosphatase/phosphodiesterase 1 [Source:MGI Symbol;Acc:MGI:97370]	ENSMUSG00000020000	monooxygenase, DBH-like 1 [Source:MGI Symbol;Acc:MGI:1921582]	ENSMUSG00000087400	predicted gene 15270 [Source:MGI Symbol;Acc:MGI:3705149]	lincRNA	ENSMUST00000136908	processed_transcript	ENSMUSE00000802694
3154143.ENSMUSG00000087400|ENSMUST00000125158:	chromosome10	24595248	24597108	-	ENSMUSG00000037370	ectonucleotide pyrophosphatase/phosphodiesterase 1 [Source:MGI Symbol;Acc:MGI:97370]	ENSMUSG00000020000	monooxygenase, DBH-like 1 [Source:MGI Symbol;Acc:MGI:1921582]	ENSMUSG00000087400	predicted gene 15270 [Source:MGI Symbol;Acc:MGI:3705149]	lincRNA	ENSMUST00000125158	processed_transcript	ENSMUSE00000804652
3154143.ENSMUSG00000087400|ENSMUST00000125158:	chromosome10	24595248	24597108	-	ENSMUSG00000037370	ectonucleotide pyrophosphatase/phosphodiesterase 1 [Source:MGI Symbol;Acc:MGI:97370]	ENSMUSG00000020000	monooxygenase, DBH-like 1 [Source:MGI Symbol;Acc:MGI:1921582]	ENSMUSG00000019997	connective tissue growth factor [Source:MGI Symbol;Acc:MGI:95537]	protein_coding	ENSMUST00000020171	protein_coding	ENSMUSE00000281135
3154143.ENSMUSG00000087400|ENSMUST00000125158:	chromosome10	24595248	24597108	-	ENSMUSG00000037370	ectonucleotide pyrophosphatase/phosphodiesterase 1 [Source:MGI Symbol;Acc:MGI:97370]	ENSMUSG00000020000	monooxygenase, DBH-like 1 [Source:MGI Symbol;Acc:MGI:1921582]	ENSMUSG00000019997	connective tissue growth factor [Source:MGI Symbol;Acc:MGI:95537]	protein_coding	ENSMUST00000176228	protein_coding	ENSMUSE00000959165
3154143.ENSMUSG00000087400|ENSMUST00000125158:	chromosome10	24595248	24597108	-	ENSMUSG00000037370	ectonucleotide pyrophosphatase/phosphodiesterase 1 [Source:MGI Symbol;Acc:MGI:97370]	ENSMUSG00000020000	monooxygenase, DBH-like 1 [Source:MGI Symbol;Acc:MGI:1921582]	ENSMUSG00000019997	connective tissue growth factor [Source:MGI Symbol;Acc:MGI:95537]	protein_coding	ENSMUST00000129142	protein_coding	ENSMUSE00000797140
3154147.ENSMUSG00000087472|ENSMUST00000125190:	chromosome2	170061239	170070671	-	ENSMUSG00000052056	zinc finger protein 217 [Source:MGI Symbol;Acc:MGI:2685408]	ENSMUSG00000078912	predicted gene 11011 [Source:MGI Symbol;Acc:MGI:3779229]	ENSMUSG00000047907	teashirt zinc finger family member 2 [Source:MGI Symbol;Acc:MGI:2153084]	protein_coding	ENSMUST00000123300	protein_coding	ENSMUSE00000821050
3154147.ENSMUSG00000087472|ENSMUST00000125190:	chromosome2	170061239	170070671	-	ENSMUSG00000052056	zinc finger protein 217 [Source:MGI Symbol;Acc:MGI:2685408]	ENSMUSG00000078912	predicted gene 11011 [Source:MGI Symbol;Acc:MGI:3779229]	ENSMUSG00000047907	teashirt zinc finger family member 2 [Source:MGI Symbol;Acc:MGI:2153084]	protein_coding	ENSMUST00000087966	protein_coding	ENSMUSE00000803003
3154162.ENSMUSG00000043168|ENSMUST00000127684:	chromosome18	21651580	21654014	+	ENSMUSG00000024306	RIKEN cDNA 4921528I01 gene [Source:MGI Symbol;Acc:MGI:1918200]	ENSMUSG00000042680	family with sequence similarity 59, member A [Source:MGI Symbol;Acc:MGI:2685790]	ENSMUSG00000042514	kelch-like 14 (Drosophila) [Source:MGI Symbol;Acc:MGI:1921249]	protein_coding	ENSMUST00000122333	protein_coding	ENSMUSE00000717525
3154162.ENSMUSG00000043168|ENSMUST00000127684:	chromosome18	21651580	21654014	+	ENSMUSG00000024306	RIKEN cDNA 4921528I01 gene [Source:MGI Symbol;Acc:MGI:1918200]	ENSMUSG00000042680	family with sequence similarity 59, member A [Source:MGI Symbol;Acc:MGI:2685790]	ENSMUSG00000042514	kelch-like 14 (Drosophila) [Source:MGI Symbol;Acc:MGI:1921249]	protein_coding	ENSMUST00000049105	protein_coding	ENSMUSE00000401900
3154162.ENSMUSG00000043168|ENSMUST00000127684:	chromosome18	21651580	21654014	+	ENSMUSG00000024306	RIKEN cDNA 4921528I01 gene [Source:MGI Symbol;Acc:MGI:1918200]	ENSMUSG00000042680	family with sequence similarity 59, member A [Source:MGI Symbol;Acc:MGI:2685790]	ENSMUSG00000043168	RIKEN cDNA 4930426D05 gene [Source:MGI Symbol;Acc:MGI:1921894]	pseudogene	ENSMUST00000132729	processed_transcript	ENSMUSE00000738039
3154162.ENSMUSG00000043168|ENSMUST00000127684:	chromosome18	21651580	21654014	+	ENSMUSG00000024306	RIKEN cDNA 4921528I01 gene [Source:MGI Symbol;Acc:MGI:1918200]	ENSMUSG00000042680	family with sequence similarity 59, member A [Source:MGI Symbol;Acc:MGI:2685790]	ENSMUSG00000043168	RIKEN cDNA 4930426D05 gene [Source:MGI Symbol;Acc:MGI:1921894]	pseudogene	ENSMUST00000127684	unitary_pseudogene	ENSMUSE00000738039
3154162.ENSMUSG00000043168|ENSMUST00000127684:	chromosome18	21651580	21654014	+	ENSMUSG00000024306	RIKEN cDNA 4921528I01 gene [Source:MGI Symbol;Acc:MGI:1918200]	ENSMUSG00000042680	family with sequence similarity 59, member A [Source:MGI Symbol;Acc:MGI:2685790]	ENSMUSG00000043168	RIKEN cDNA 4930426D05 gene [Source:MGI Symbol;Acc:MGI:1921894]	pseudogene	ENSMUST00000144487	processed_transcript	ENSMUSE00000738039
3154162.ENSMUSG00000043168|ENSMUST00000127684:	chromosome18	21651580	21654014	+	ENSMUSG00000024306	RIKEN cDNA 4921528I01 gene [Source:MGI Symbol;Acc:MGI:1918200]	ENSMUSG00000042680	family with sequence similarity 59, member A [Source:MGI Symbol;Acc:MGI:2685790]	ENSMUSG00000043168	RIKEN cDNA 4930426D05 gene [Source:MGI Symbol;Acc:MGI:1921894]	pseudogene	ENSMUST00000143378	processed_transcript	ENSMUSE00000738039
3154162.ENSMUSG00000043168|ENSMUST00000127684:	chromosome18	21651580	21654014	+	ENSMUSG00000024306	RIKEN cDNA 4921528I01 gene [Source:MGI Symbol;Acc:MGI:1918200]	ENSMUSG00000042680	family with sequence similarity 59, member A [Source:MGI Symbol;Acc:MGI:2685790]	ENSMUSG00000043168	RIKEN cDNA 4930426D05 gene [Source:MGI Symbol;Acc:MGI:1921894]	pseudogene	ENSMUST00000139804	processed_transcript	ENSMUSE00000738039
3154163.ENSMUSG00000087306|ENSMUST00000125365:	chromosome11	41885534	41973117	+	ENSMUSG00000010803	gamma-aminobutyric acid (GABA) A receptor, subunit alpha 1 [Source:MGI Symbol;Acc:MGI:95613]	ENSMUSG00000020326	cyclin G1 [Source:MGI Symbol;Acc:MGI:102890]	ENSMUSG00000087306	RIKEN cDNA A230004M16 gene [Source:MGI Symbol;Acc:MGI:2445050]	lincRNA	ENSMUST00000139508	processed_transcript	ENSMUSE00000779394
3154163.ENSMUSG00000087306|ENSMUST00000125365:	chromosome11	41885534	41973117	+	ENSMUSG00000010803	gamma-aminobutyric acid (GABA) A receptor, subunit alpha 1 [Source:MGI Symbol;Acc:MGI:95613]	ENSMUSG00000020326	cyclin G1 [Source:MGI Symbol;Acc:MGI:102890]	ENSMUSG00000087306	RIKEN cDNA A230004M16 gene [Source:MGI Symbol;Acc:MGI:2445050]	lincRNA	ENSMUST00000125365	processed_transcript	ENSMUSE00000817336
3154163.ENSMUSG00000087306|ENSMUST00000125365:	chromosome11	41885534	41973117	+	ENSMUSG00000010803	gamma-aminobutyric acid (GABA) A receptor, subunit alpha 1 [Source:MGI Symbol;Acc:MGI:95613]	ENSMUSG00000020326	cyclin G1 [Source:MGI Symbol;Acc:MGI:102890]	ENSMUSG00000087306	RIKEN cDNA A230004M16 gene [Source:MGI Symbol;Acc:MGI:2445050]	lincRNA	ENSMUST00000155032	processed_transcript	ENSMUSE00000727158
3154163.ENSMUSG00000087306|ENSMUST00000125365:	chromosome11	41885534	41973117	+	ENSMUSG00000010803	gamma-aminobutyric acid (GABA) A receptor, subunit alpha 1 [Source:MGI Symbol;Acc:MGI:95613]	ENSMUSG00000020326	cyclin G1 [Source:MGI Symbol;Acc:MGI:102890]	ENSMUSG00000020436	gamma-aminobutyric acid (GABA) A receptor, subunit gamma 2 [Source:MGI Symbol;Acc:MGI:95623]	protein_coding	ENSMUST00000070725	protein_coding	ENSMUSE00000837036
3154163.ENSMUSG00000087306|ENSMUST00000125365:	chromosome11	41885534	41973117	+	ENSMUSG00000010803	gamma-aminobutyric acid (GABA) A receptor, subunit alpha 1 [Source:MGI Symbol;Acc:MGI:95613]	ENSMUSG00000020326	cyclin G1 [Source:MGI Symbol;Acc:MGI:102890]	ENSMUSG00000020436	gamma-aminobutyric acid (GABA) A receptor, subunit gamma 2 [Source:MGI Symbol;Acc:MGI:95623]	protein_coding	ENSMUST00000146198	processed_transcript	ENSMUSE00000789967
3154163.ENSMUSG00000087306|ENSMUST00000125365:	chromosome11	41885534	41973117	+	ENSMUSG00000010803	gamma-aminobutyric acid (GABA) A receptor, subunit alpha 1 [Source:MGI Symbol;Acc:MGI:95613]	ENSMUSG00000020326	cyclin G1 [Source:MGI Symbol;Acc:MGI:102890]	ENSMUSG00000020436	gamma-aminobutyric acid (GABA) A receptor, subunit gamma 2 [Source:MGI Symbol;Acc:MGI:95623]	protein_coding	ENSMUST00000153456	processed_transcript	ENSMUSE00000846174
3154163.ENSMUSG00000087306|ENSMUST00000125365:	chromosome11	41885534	41973117	+	ENSMUSG00000010803	gamma-aminobutyric acid (GABA) A receptor, subunit alpha 1 [Source:MGI Symbol;Acc:MGI:95613]	ENSMUSG00000020326	cyclin G1 [Source:MGI Symbol;Acc:MGI:102890]	ENSMUSG00000020436	gamma-aminobutyric acid (GABA) A receptor, subunit gamma 2 [Source:MGI Symbol;Acc:MGI:95623]	protein_coding	ENSMUST00000109290	protein_coding	ENSMUSE00000679777
3154163.ENSMUSG00000087306|ENSMUST00000125365:	chromosome11	41885534	41973117	+	ENSMUSG00000010803	gamma-aminobutyric acid (GABA) A receptor, subunit alpha 1 [Source:MGI Symbol;Acc:MGI:95613]	ENSMUSG00000020326	cyclin G1 [Source:MGI Symbol;Acc:MGI:102890]	ENSMUSG00000020436	gamma-aminobutyric acid (GABA) A receptor, subunit gamma 2 [Source:MGI Symbol;Acc:MGI:95623]	protein_coding	ENSMUST00000070735	protein_coding	ENSMUSE00000425988
3154163.ENSMUSG00000087306|ENSMUST00000125365:	chromosome11	41885534	41973117	+	ENSMUSG00000010803	gamma-aminobutyric acid (GABA) A receptor, subunit alpha 1 [Source:MGI Symbol;Acc:MGI:95613]	ENSMUSG00000020326	cyclin G1 [Source:MGI Symbol;Acc:MGI:102890]	ENSMUSG00000020436	gamma-aminobutyric acid (GABA) A receptor, subunit gamma 2 [Source:MGI Symbol;Acc:MGI:95623]	protein_coding	ENSMUST00000109292	protein_coding	ENSMUSE00000885011
3154167.ENSMUSG00000087026|ENSMUST00000125244:	chromosome8	85053159	85060460	-	ENSMUSG00000095845	predicted gene 5741 [Source:MGI Symbol;Acc:MGI:3645690]	ENSMUSG00000041203	RIKEN cDNA 2310036O22 gene [Source:MGI Symbol;Acc:MGI:1922833]	ENSMUSG00000031691	transportin 2 (importin 3, karyopherin beta 2b) [Source:MGI Symbol;Acc:MGI:2384849]	protein_coding	ENSMUST00000093360	protein_coding	ENSMUSE00000581293
3154167.ENSMUSG00000087026|ENSMUST00000125244:	chromosome8	85053159	85060460	-	ENSMUSG00000095845	predicted gene 5741 [Source:MGI Symbol;Acc:MGI:3645690]	ENSMUSG00000041203	RIKEN cDNA 2310036O22 gene [Source:MGI Symbol;Acc:MGI:1922833]	ENSMUSG00000031691	transportin 2 (importin 3, karyopherin beta 2b) [Source:MGI Symbol;Acc:MGI:2384849]	protein_coding	ENSMUST00000166592	protein_coding	ENSMUSE00000581293
3154167.ENSMUSG00000087026|ENSMUST00000125244:	chromosome8	85053159	85060460	-	ENSMUSG00000095845	predicted gene 5741 [Source:MGI Symbol;Acc:MGI:3645690]	ENSMUSG00000041203	RIKEN cDNA 2310036O22 gene [Source:MGI Symbol;Acc:MGI:1922833]	ENSMUSG00000087026	RIKEN cDNA A230103J11 gene [Source:MGI Symbol;Acc:MGI:2444082]	lincRNA	ENSMUST00000125244	processed_transcript	ENSMUSE00000843983
3154167.ENSMUSG00000087026|ENSMUST00000125244:	chromosome8	85053159	85060460	-	ENSMUSG00000095845	predicted gene 5741 [Source:MGI Symbol;Acc:MGI:3645690]	ENSMUSG00000041203	RIKEN cDNA 2310036O22 gene [Source:MGI Symbol;Acc:MGI:1922833]	ENSMUSG00000087026	RIKEN cDNA A230103J11 gene [Source:MGI Symbol;Acc:MGI:2444082]	lincRNA	ENSMUST00000156084	processed_transcript	ENSMUSE00000802600
3154167.ENSMUSG00000087026|ENSMUST00000125244:	chromosome8	85053159	85060460	-	ENSMUSG00000095845	predicted gene 5741 [Source:MGI Symbol;Acc:MGI:3645690]	ENSMUSG00000041203	RIKEN cDNA 2310036O22 gene [Source:MGI Symbol;Acc:MGI:1922833]	ENSMUSG00000008167	F-box and WD-40 domain protein 9 [Source:MGI Symbol;Acc:MGI:1915878]	protein_coding	ENSMUST00000095220	protein_coding	ENSMUSE00000838258
3154167.ENSMUSG00000087026|ENSMUST00000125244:	chromosome8	85053159	85060460	-	ENSMUSG00000095845	predicted gene 5741 [Source:MGI Symbol;Acc:MGI:3645690]	ENSMUSG00000041203	RIKEN cDNA 2310036O22 gene [Source:MGI Symbol;Acc:MGI:1922833]	ENSMUSG00000008167	F-box and WD-40 domain protein 9 [Source:MGI Symbol;Acc:MGI:1915878]	protein_coding	ENSMUST00000139721	retained_intron	ENSMUSE00000775943
3154167.ENSMUSG00000087026|ENSMUST00000125244:	chromosome8	85053159	85060460	-	ENSMUSG00000095845	predicted gene 5741 [Source:MGI Symbol;Acc:MGI:3645690]	ENSMUSG00000041203	RIKEN cDNA 2310036O22 gene [Source:MGI Symbol;Acc:MGI:1922833]	ENSMUSG00000008167	F-box and WD-40 domain protein 9 [Source:MGI Symbol;Acc:MGI:1915878]	protein_coding	ENSMUST00000145479	retained_intron	ENSMUSE00000459676
3154180.ENSMUSG00000084808|ENSMUST00000127301:	chromosome8	111128885	111145459	-	ENSMUSG00000003316	golgi apparatus protein 1 [Source:MGI Symbol;Acc:MGI:104967]	ENSMUSG00000033633	C-type lectin domain family 18, member A [Source:MGI Symbol;Acc:MGI:2672935]	ENSMUSG00000033624	pyruvate dehydrogenase phosphatase regulatory subunit [Source:MGI Symbol;Acc:MGI:2442188]	protein_coding	ENSMUST00000039333	protein_coding	ENSMUSE00000367024
3154180.ENSMUSG00000084808|ENSMUST00000127301:	chromosome8	111128885	111145459	-	ENSMUSG00000003316	golgi apparatus protein 1 [Source:MGI Symbol;Acc:MGI:104967]	ENSMUSG00000033633	C-type lectin domain family 18, member A [Source:MGI Symbol;Acc:MGI:2672935]	ENSMUSG00000033624	pyruvate dehydrogenase phosphatase regulatory subunit [Source:MGI Symbol;Acc:MGI:2442188]	protein_coding	ENSMUST00000144377	nonsense_mediated_decay	ENSMUSE00000764814
3154180.ENSMUSG00000084808|ENSMUST00000127301:	chromosome8	111128885	111145459	-	ENSMUSG00000003316	golgi apparatus protein 1 [Source:MGI Symbol;Acc:MGI:104967]	ENSMUSG00000033633	C-type lectin domain family 18, member A [Source:MGI Symbol;Acc:MGI:2672935]	ENSMUSG00000084808	RIKEN cDNA 9430091E24 gene [Source:MGI Symbol;Acc:MGI:1924618]	processed_transcript	ENSMUST00000127301	processed_transcript	ENSMUSE00000730080
3154180.ENSMUSG00000084808|ENSMUST00000127301:	chromosome8	111128885	111145459	-	ENSMUSG00000003316	golgi apparatus protein 1 [Source:MGI Symbol;Acc:MGI:104967]	ENSMUSG00000033633	C-type lectin domain family 18, member A [Source:MGI Symbol;Acc:MGI:2672935]	ENSMUSG00000084808	RIKEN cDNA 9430091E24 gene [Source:MGI Symbol;Acc:MGI:1924618]	processed_transcript	ENSMUST00000143719	processed_transcript	ENSMUSE00000843811
3154184.ENSMUSG00000086865|ENSMUST00000125255:	chromosome17	74575380	74617119	-	ENSMUSG00000024078	tetratricopeptide repeat domain 27 [Source:MGI Symbol;Acc:MGI:1921446]	ENSMUSG00000024072	Yip1 domain family, member 4 [Source:MGI Symbol;Acc:MGI:1915114]	ENSMUSG00000024073	baculoviral IAP repeat-containing 6 [Source:MGI Symbol;Acc:MGI:1276108]	protein_coding	ENSMUST00000180037	protein_coding	ENSMUSE00001019634
3154184.ENSMUSG00000086865|ENSMUST00000125255:	chromosome17	74575380	74617119	-	ENSMUSG00000024078	tetratricopeptide repeat domain 27 [Source:MGI Symbol;Acc:MGI:1921446]	ENSMUSG00000024072	Yip1 domain family, member 4 [Source:MGI Symbol;Acc:MGI:1915114]	ENSMUSG00000024073	baculoviral IAP repeat-containing 6 [Source:MGI Symbol;Acc:MGI:1276108]	protein_coding	ENSMUST00000177957	protein_coding	ENSMUSE00000138032
3154184.ENSMUSG00000086865|ENSMUST00000125255:	chromosome17	74575380	74617119	-	ENSMUSG00000024078	tetratricopeptide repeat domain 27 [Source:MGI Symbol;Acc:MGI:1921446]	ENSMUSG00000024072	Yip1 domain family, member 4 [Source:MGI Symbol;Acc:MGI:1915114]	ENSMUSG00000024073	baculoviral IAP repeat-containing 6 [Source:MGI Symbol;Acc:MGI:1276108]	protein_coding	ENSMUST00000024879	protein_coding	ENSMUSE00000138032
3154192.ENSMUSG00000086697|ENSMUST00000126393:	chromosome5	23831079	23831623	-	ENSMUSG00000028998	translocase of outer mitochondrial membrane 7 homolog (yeast) [Source:MGI Symbol;Acc:MGI:1913419]	ENSMUSG00000028999	RAD50 interactor 1 [Source:MGI Symbol;Acc:MGI:1916233]	ENSMUSG00000086697	RIKEN cDNA 4933427G23 gene [Source:MGI Symbol;Acc:MGI:3036235]	pseudogene	ENSMUST00000126393	transcribed_processed_pseudogene	ENSMUSE00000787052
3154192.ENSMUSG00000086697|ENSMUST00000126393:	chromosome5	23831079	23831623	-	ENSMUSG00000028998	translocase of outer mitochondrial membrane 7 homolog (yeast) [Source:MGI Symbol;Acc:MGI:1913419]	ENSMUSG00000028999	RAD50 interactor 1 [Source:MGI Symbol;Acc:MGI:1916233]	ENSMUSG00000086697	RIKEN cDNA 4933427G23 gene [Source:MGI Symbol;Acc:MGI:3036235]	pseudogene	ENSMUST00000122963	processed_transcript	ENSMUSE00000768864
3154196.ENSMUSG00000087067|ENSMUST00000128111:	chromosome11	97020507	97026248	-	ENSMUSG00000020877	secernin 2 [Source:MGI Symbol;Acc:MGI:1343092]	ENSMUSG00000018678	Sp2 transcription factor [Source:MGI Symbol;Acc:MGI:1926162]	ENSMUSG00000038560	trans-acting transcription factor 6 [Source:MGI Symbol;Acc:MGI:1932575]	protein_coding	ENSMUST00000047997	protein_coding	ENSMUSE00000289268
3154196.ENSMUSG00000087067|ENSMUST00000128111:	chromosome11	97020507	97026248	-	ENSMUSG00000020877	secernin 2 [Source:MGI Symbol;Acc:MGI:1343092]	ENSMUSG00000018678	Sp2 transcription factor [Source:MGI Symbol;Acc:MGI:1926162]	ENSMUSG00000038560	trans-acting transcription factor 6 [Source:MGI Symbol;Acc:MGI:1932575]	protein_coding	ENSMUST00000107622	protein_coding	ENSMUSE00000673951
3154196.ENSMUSG00000087067|ENSMUST00000128111:	chromosome11	97020507	97026248	-	ENSMUSG00000020877	secernin 2 [Source:MGI Symbol;Acc:MGI:1343092]	ENSMUSG00000018678	Sp2 transcription factor [Source:MGI Symbol;Acc:MGI:1926162]	ENSMUSG00000087067	predicted gene 11532 [Source:MGI Symbol;Acc:MGI:3713523]	lincRNA	ENSMUST00000128111	processed_transcript	ENSMUSE00000737405
3154198.ENSMUSG00000084961|ENSMUST00000129472:	chromosome8	27142909	27149671	+	ENSMUSG00000039720	glutamic-oxaloacetic transaminase 1-like 1 [Source:MGI Symbol;Acc:MGI:1923865]	ENSMUSG00000031487	BRF2, subunit of RNA polymerase III transcription initiation factor, BRF1-like [Source:MGI Symbol;Acc:MGI:1913903]	ENSMUSG00000031488	RAB11 family interacting protein 1 (class I) [Source:MGI Symbol;Acc:MGI:1923017]	protein_coding	ENSMUST00000033878	protein_coding	ENSMUSE00000471152
3154198.ENSMUSG00000084961|ENSMUST00000129472:	chromosome8	27142909	27149671	+	ENSMUSG00000039720	glutamic-oxaloacetic transaminase 1-like 1 [Source:MGI Symbol;Acc:MGI:1923865]	ENSMUSG00000031487	BRF2, subunit of RNA polymerase III transcription initiation factor, BRF1-like [Source:MGI Symbol;Acc:MGI:1913903]	ENSMUSG00000031488	RAB11 family interacting protein 1 (class I) [Source:MGI Symbol;Acc:MGI:1923017]	protein_coding	ENSMUST00000054212	protein_coding	ENSMUSE00000471152
3154211.ENSMUSG00000085696|ENSMUST00000128102:	chromosome6	52208358	52213456	+	ENSMUSG00000038236	homeobox A7 [Source:MGI Symbol;Acc:MGI:96179]	ENSMUSG00000038253	homeobox A5 [Source:MGI Symbol;Acc:MGI:96177]	ENSMUSG00000093412	predicted gene 20653 [Source:MGI Symbol;Acc:MGI:5313100]	protein_coding	ENSMUST00000128102	protein_coding	ENSMUSE00000829007
3154211.ENSMUSG00000085696|ENSMUST00000128102:	chromosome6	52208358	52213456	+	ENSMUSG00000038236	homeobox A7 [Source:MGI Symbol;Acc:MGI:96179]	ENSMUSG00000038253	homeobox A5 [Source:MGI Symbol;Acc:MGI:96177]	ENSMUSG00000079560	homeobox A3 [Source:MGI Symbol;Acc:MGI:96175]	protein_coding	ENSMUST00000114434	protein_coding	ENSMUSE00000699337
3154211.ENSMUSG00000085696|ENSMUST00000128102:	chromosome6	52208358	52213456	+	ENSMUSG00000038236	homeobox A7 [Source:MGI Symbol;Acc:MGI:96179]	ENSMUSG00000038253	homeobox A5 [Source:MGI Symbol;Acc:MGI:96177]	ENSMUSG00000079560	homeobox A3 [Source:MGI Symbol;Acc:MGI:96175]	protein_coding	ENSMUST00000142764	retained_intron	ENSMUSE00000969831
3154211.ENSMUSG00000085696|ENSMUST00000128102:	chromosome6	52208358	52213456	+	ENSMUSG00000038236	homeobox A7 [Source:MGI Symbol;Acc:MGI:96179]	ENSMUSG00000038253	homeobox A5 [Source:MGI Symbol;Acc:MGI:96177]	ENSMUSG00000085696	RIKEN cDNA 2700086A05 gene [Source:MGI Symbol;Acc:MGI:1919878]	antisense	ENSMUST00000136806	antisense	ENSMUSE00000731621
3154211.ENSMUSG00000085696|ENSMUST00000128102:	chromosome6	52208358	52213456	+	ENSMUSG00000038236	homeobox A7 [Source:MGI Symbol;Acc:MGI:96179]	ENSMUSG00000038253	homeobox A5 [Source:MGI Symbol;Acc:MGI:96177]	ENSMUSG00000085696	RIKEN cDNA 2700086A05 gene [Source:MGI Symbol;Acc:MGI:1919878]	antisense	ENSMUST00000131502	antisense	ENSMUSE00000745892
3154211.ENSMUSG00000085696|ENSMUST00000128102:	chromosome6	52208358	52213456	+	ENSMUSG00000038236	homeobox A7 [Source:MGI Symbol;Acc:MGI:96179]	ENSMUSG00000038253	homeobox A5 [Source:MGI Symbol;Acc:MGI:96177]	ENSMUSG00000043219	homeobox A6 [Source:MGI Symbol;Acc:MGI:96178]	protein_coding	ENSMUST00000062829	protein_coding	ENSMUSE00000360352
3154211.ENSMUSG00000085696|ENSMUST00000128102:	chromosome6	52208358	52213456	+	ENSMUSG00000038236	homeobox A7 [Source:MGI Symbol;Acc:MGI:96179]	ENSMUSG00000038253	homeobox A5 [Source:MGI Symbol;Acc:MGI:96177]	ENSMUSG00000043219	homeobox A6 [Source:MGI Symbol;Acc:MGI:96178]	protein_coding	ENSMUST00000152244	processed_transcript	ENSMUSE00000814163
3154221.ENSMUSG00000087700|ENSMUST00000125308:	chromosome12	73926480	73949785	-	ENSMUSG00000066457	predicted gene 5068 [Source:MGI Symbol;Acc:MGI:3645720]	ENSMUSG00000021108	protein kinase C, eta [Source:MGI Symbol;Acc:MGI:97600]	ENSMUSG00000021109	hypoxia inducible factor 1, alpha subunit [Source:MGI Symbol;Acc:MGI:106918]	protein_coding	ENSMUST00000110461	protein_coding	ENSMUSE00000369537
3154221.ENSMUSG00000087700|ENSMUST00000125308:	chromosome12	73926480	73949785	-	ENSMUSG00000066457	predicted gene 5068 [Source:MGI Symbol;Acc:MGI:3645720]	ENSMUSG00000021108	protein kinase C, eta [Source:MGI Symbol;Acc:MGI:97600]	ENSMUSG00000021109	hypoxia inducible factor 1, alpha subunit [Source:MGI Symbol;Acc:MGI:106918]	protein_coding	ENSMUST00000021530	protein_coding	ENSMUSE00000369537
3154221.ENSMUSG00000087700|ENSMUST00000125308:	chromosome12	73926480	73949785	-	ENSMUSG00000066457	predicted gene 5068 [Source:MGI Symbol;Acc:MGI:3645720]	ENSMUSG00000021108	protein kinase C, eta [Source:MGI Symbol;Acc:MGI:97600]	ENSMUSG00000021109	hypoxia inducible factor 1, alpha subunit [Source:MGI Symbol;Acc:MGI:106918]	protein_coding	ENSMUST00000110464	protein_coding	ENSMUSE00000684028
3154221.ENSMUSG00000087700|ENSMUST00000125308:	chromosome12	73926480	73949785	-	ENSMUSG00000066457	predicted gene 5068 [Source:MGI Symbol;Acc:MGI:3645720]	ENSMUSG00000021108	protein kinase C, eta [Source:MGI Symbol;Acc:MGI:97600]	ENSMUSG00000021109	hypoxia inducible factor 1, alpha subunit [Source:MGI Symbol;Acc:MGI:106918]	protein_coding	ENSMUST00000149740	retained_intron	ENSMUSE00000826458
3154221.ENSMUSG00000087700|ENSMUST00000125308:	chromosome12	73926480	73949785	-	ENSMUSG00000066457	predicted gene 5068 [Source:MGI Symbol;Acc:MGI:3645720]	ENSMUSG00000021108	protein kinase C, eta [Source:MGI Symbol;Acc:MGI:97600]	ENSMUSG00000021109	hypoxia inducible factor 1, alpha subunit [Source:MGI Symbol;Acc:MGI:106918]	protein_coding	ENSMUST00000157041	processed_transcript	ENSMUSE00000792627
3154221.ENSMUSG00000087700|ENSMUST00000125308:	chromosome12	73926480	73949785	-	ENSMUSG00000066457	predicted gene 5068 [Source:MGI Symbol;Acc:MGI:3645720]	ENSMUSG00000021108	protein kinase C, eta [Source:MGI Symbol;Acc:MGI:97600]	ENSMUSG00000087700	predicted gene 15283 [Source:MGI Symbol;Acc:MGI:3705161]	lincRNA	ENSMUST00000125308	processed_transcript	ENSMUSE00000722964
3154233.ENSMUSG00000086459|ENSMUST00000125126:	chromosome11	23497752	23498646	+	ENSMUSG00000020286	RIKEN cDNA 1700093K21 gene [Source:MGI Symbol;Acc:MGI:1914608]	ENSMUSG00000056342	ubiquitin specific peptidase 34 [Source:MGI Symbol;Acc:MGI:109473]	ENSMUSG00000020288	AHA1, activator of heat shock protein ATPase homolog 2 (yeast) [Source:MGI Symbol;Acc:MGI:1916133]	protein_coding	ENSMUST00000109539	protein_coding	ENSMUSE00000680667
3154233.ENSMUSG00000086459|ENSMUST00000125126:	chromosome11	23497752	23498646	+	ENSMUSG00000020286	RIKEN cDNA 1700093K21 gene [Source:MGI Symbol;Acc:MGI:1914608]	ENSMUSG00000056342	ubiquitin specific peptidase 34 [Source:MGI Symbol;Acc:MGI:109473]	ENSMUSG00000020288	AHA1, activator of heat shock protein ATPase homolog 2 (yeast) [Source:MGI Symbol;Acc:MGI:1916133]	protein_coding	ENSMUST00000020529	protein_coding	ENSMUSE00000725448
3154233.ENSMUSG00000086459|ENSMUST00000125126:	chromosome11	23497752	23498646	+	ENSMUSG00000020286	RIKEN cDNA 1700093K21 gene [Source:MGI Symbol;Acc:MGI:1914608]	ENSMUSG00000056342	ubiquitin specific peptidase 34 [Source:MGI Symbol;Acc:MGI:109473]	ENSMUSG00000020288	AHA1, activator of heat shock protein ATPase homolog 2 (yeast) [Source:MGI Symbol;Acc:MGI:1916133]	protein_coding	ENSMUST00000147157	protein_coding	ENSMUSE00000336903
3154233.ENSMUSG00000086459|ENSMUST00000125126:	chromosome11	23497752	23498646	+	ENSMUSG00000020286	RIKEN cDNA 1700093K21 gene [Source:MGI Symbol;Acc:MGI:1914608]	ENSMUSG00000056342	ubiquitin specific peptidase 34 [Source:MGI Symbol;Acc:MGI:109473]	ENSMUSG00000020288	AHA1, activator of heat shock protein ATPase homolog 2 (yeast) [Source:MGI Symbol;Acc:MGI:1916133]	protein_coding	ENSMUST00000128559	protein_coding	ENSMUSE00000811545
3154233.ENSMUSG00000086459|ENSMUST00000125126:	chromosome11	23497752	23498646	+	ENSMUSG00000020286	RIKEN cDNA 1700093K21 gene [Source:MGI Symbol;Acc:MGI:1914608]	ENSMUSG00000056342	ubiquitin specific peptidase 34 [Source:MGI Symbol;Acc:MGI:109473]	ENSMUSG00000086459	RIKEN cDNA 1700030C12 gene [Source:MGI Symbol;Acc:MGI:1919496]	lincRNA	ENSMUST00000125126	processed_transcript	ENSMUSE00000827407
3154233.ENSMUSG00000086459|ENSMUST00000125126:	chromosome11	23497752	23498646	+	ENSMUSG00000020286	RIKEN cDNA 1700093K21 gene [Source:MGI Symbol;Acc:MGI:1914608]	ENSMUSG00000056342	ubiquitin specific peptidase 34 [Source:MGI Symbol;Acc:MGI:109473]	ENSMUSG00000086459	RIKEN cDNA 1700030C12 gene [Source:MGI Symbol;Acc:MGI:1919496]	lincRNA	ENSMUST00000144783	processed_transcript	ENSMUSE00000750167
3154233.ENSMUSG00000086459|ENSMUST00000125126:	chromosome11	23497752	23498646	+	ENSMUSG00000020286	RIKEN cDNA 1700093K21 gene [Source:MGI Symbol;Acc:MGI:1914608]	ENSMUSG00000056342	ubiquitin specific peptidase 34 [Source:MGI Symbol;Acc:MGI:109473]	ENSMUSG00000086459	RIKEN cDNA 1700030C12 gene [Source:MGI Symbol;Acc:MGI:1919496]	lincRNA	ENSMUST00000101462	processed_transcript	ENSMUSE00000655148
3154238.ENSMUSG00000084903|ENSMUST00000128964:	chromosome5	24696901	24704690	-	ENSMUSG00000055235	WD repeat domain 86 [Source:MGI Symbol;Acc:MGI:1915466]	ENSMUSG00000028949	SWI/SNF related, matrix associated, actin dependent regulator of chromatin, subfamily d, member 3 [Source:MGI Symbol;Acc:MGI:1914243]	ENSMUSG00000028954	negative regulator of ubiquitin-like proteins 1 [Source:MGI Symbol;Acc:MGI:1889001]	protein_coding	ENSMUST00000068825	protein_coding	ENSMUSE00000183795
3154245.ENSMUSG00000085163|ENSMUST00000129086:	chromosome1	21959841	21962530	+	ENSMUSG00000041670	regulating synaptic membrane exocytosis 1 [Source:MGI Symbol;Acc:MGI:2152971]	ENSMUSG00000085079	KH domain containing 1B [Source:MGI Symbol;Acc:MGI:2138477]	ENSMUSG00000028033	potassium voltage-gated channel, subfamily Q, member 5 [Source:MGI Symbol;Acc:MGI:1924937]	protein_coding	ENSMUST00000029667	protein_coding	ENSMUSE00000464249
3154245.ENSMUSG00000085163|ENSMUST00000129086:	chromosome1	21959841	21962530	+	ENSMUSG00000041670	regulating synaptic membrane exocytosis 1 [Source:MGI Symbol;Acc:MGI:2152971]	ENSMUSG00000085079	KH domain containing 1B [Source:MGI Symbol;Acc:MGI:2138477]	ENSMUSG00000028033	potassium voltage-gated channel, subfamily Q, member 5 [Source:MGI Symbol;Acc:MGI:1924937]	protein_coding	ENSMUST00000115300	protein_coding	ENSMUSE00000702386
3154245.ENSMUSG00000085163|ENSMUST00000129086:	chromosome1	21959841	21962530	+	ENSMUSG00000041670	regulating synaptic membrane exocytosis 1 [Source:MGI Symbol;Acc:MGI:2152971]	ENSMUSG00000085079	KH domain containing 1B [Source:MGI Symbol;Acc:MGI:2138477]	ENSMUSG00000028033	potassium voltage-gated channel, subfamily Q, member 5 [Source:MGI Symbol;Acc:MGI:1924937]	protein_coding	ENSMUST00000173058	protein_coding	ENSMUSE00000464249
3154245.ENSMUSG00000085163|ENSMUST00000129086:	chromosome1	21959841	21962530	+	ENSMUSG00000041670	regulating synaptic membrane exocytosis 1 [Source:MGI Symbol;Acc:MGI:2152971]	ENSMUSG00000085079	KH domain containing 1B [Source:MGI Symbol;Acc:MGI:2138477]	ENSMUSG00000028033	potassium voltage-gated channel, subfamily Q, member 5 [Source:MGI Symbol;Acc:MGI:1924937]	protein_coding	ENSMUST00000174183	nonsense_mediated_decay	ENSMUSE00000464249
3154245.ENSMUSG00000085163|ENSMUST00000129086:	chromosome1	21959841	21962530	+	ENSMUSG00000041670	regulating synaptic membrane exocytosis 1 [Source:MGI Symbol;Acc:MGI:2152971]	ENSMUSG00000085079	KH domain containing 1B [Source:MGI Symbol;Acc:MGI:2138477]	ENSMUSG00000028033	potassium voltage-gated channel, subfamily Q, member 5 [Source:MGI Symbol;Acc:MGI:1924937]	protein_coding	ENSMUST00000173404	protein_coding	ENSMUSE00000464249
3154245.ENSMUSG00000085163|ENSMUST00000129086:	chromosome1	21959841	21962530	+	ENSMUSG00000041670	regulating synaptic membrane exocytosis 1 [Source:MGI Symbol;Acc:MGI:2152971]	ENSMUSG00000085079	KH domain containing 1B [Source:MGI Symbol;Acc:MGI:2138477]	ENSMUSG00000028033	potassium voltage-gated channel, subfamily Q, member 5 [Source:MGI Symbol;Acc:MGI:1924937]	protein_coding	ENSMUST00000115299	retained_intron	ENSMUSE00000702382
3154248.ENSMUSG00000086241|ENSMUST00000127576:	chromosome10	76545870	76562226	-	ENSMUSG00000009115	RIKEN cDNA 1700027D21 gene [Source:MGI Symbol;Acc:MGI:1923823]	ENSMUSG00000001150	minichromosome maintenance deficient 3 (S. cerevisiae) associated protein [Source:MGI Symbol;Acc:MGI:1930089]	ENSMUSG00000033105	lanosterol synthase [Source:MGI Symbol;Acc:MGI:1336155]	protein_coding	ENSMUST00000162475	retained_intron	ENSMUSE00000864100
3154248.ENSMUSG00000086241|ENSMUST00000127576:	chromosome10	76545870	76562226	-	ENSMUSG00000009115	RIKEN cDNA 1700027D21 gene [Source:MGI Symbol;Acc:MGI:1923823]	ENSMUSG00000001150	minichromosome maintenance deficient 3 (S. cerevisiae) associated protein [Source:MGI Symbol;Acc:MGI:1930089]	ENSMUSG00000033105	lanosterol synthase [Source:MGI Symbol;Acc:MGI:1336155]	protein_coding	ENSMUST00000048678	protein_coding	ENSMUSE00000461994
3154248.ENSMUSG00000086241|ENSMUST00000127576:	chromosome10	76545870	76562226	-	ENSMUSG00000009115	RIKEN cDNA 1700027D21 gene [Source:MGI Symbol;Acc:MGI:1923823]	ENSMUSG00000001150	minichromosome maintenance deficient 3 (S. cerevisiae) associated protein [Source:MGI Symbol;Acc:MGI:1930089]	ENSMUSG00000033105	lanosterol synthase [Source:MGI Symbol;Acc:MGI:1336155]	protein_coding	ENSMUST00000160671	retained_intron	ENSMUSE00000868429
3154248.ENSMUSG00000086241|ENSMUST00000127576:	chromosome10	76545870	76562226	-	ENSMUSG00000009115	RIKEN cDNA 1700027D21 gene [Source:MGI Symbol;Acc:MGI:1923823]	ENSMUSG00000001150	minichromosome maintenance deficient 3 (S. cerevisiae) associated protein [Source:MGI Symbol;Acc:MGI:1930089]	ENSMUSG00000033105	lanosterol synthase [Source:MGI Symbol;Acc:MGI:1336155]	protein_coding	ENSMUST00000162848	retained_intron	ENSMUSE00000860205
3154248.ENSMUSG00000086241|ENSMUST00000127576:	chromosome10	76545870	76562226	-	ENSMUSG00000009115	RIKEN cDNA 1700027D21 gene [Source:MGI Symbol;Acc:MGI:1923823]	ENSMUSG00000001150	minichromosome maintenance deficient 3 (S. cerevisiae) associated protein [Source:MGI Symbol;Acc:MGI:1930089]	ENSMUSG00000033105	lanosterol synthase [Source:MGI Symbol;Acc:MGI:1336155]	protein_coding	ENSMUST00000162282	retained_intron	ENSMUSE00000866510
3154248.ENSMUSG00000086241|ENSMUST00000127576:	chromosome10	76545870	76562226	-	ENSMUSG00000009115	RIKEN cDNA 1700027D21 gene [Source:MGI Symbol;Acc:MGI:1923823]	ENSMUSG00000001150	minichromosome maintenance deficient 3 (S. cerevisiae) associated protein [Source:MGI Symbol;Acc:MGI:1930089]	ENSMUSG00000086241	RIKEN cDNA 4930483K19 gene [Source:MGI Symbol;Acc:MGI:1922203]	antisense	ENSMUST00000127576	antisense	ENSMUSE00000755556
3154249.ENSMUSG00000085373|ENSMUST00000125373:	chromosome15	98807031	98816077	+	ENSMUSG00000048154	myeloid/lymphoid or mixed-lineage leukemia 2 [Source:MGI Symbol;Acc:MGI:2682319]	ENSMUSG00000022997	wingless-related MMTV integration site 1 [Source:MGI Symbol;Acc:MGI:98953]	ENSMUSG00000059213	dendrin [Source:MGI Symbol;Acc:MGI:108101]	protein_coding	ENSMUST00000075444	protein_coding	ENSMUSE00000494730
3154249.ENSMUSG00000085373|ENSMUST00000125373:	chromosome15	98807031	98816077	+	ENSMUSG00000048154	myeloid/lymphoid or mixed-lineage leukemia 2 [Source:MGI Symbol;Acc:MGI:2682319]	ENSMUSG00000022997	wingless-related MMTV integration site 1 [Source:MGI Symbol;Acc:MGI:98953]	ENSMUSG00000067713	protein kinase, AMP-activated, gamma 1 non-catalytic subunit [Source:MGI Symbol;Acc:MGI:108411]	protein_coding	ENSMUST00000168846	protein_coding	ENSMUSE00000679139
3154253.ENSMUSG00000033209|ENSMUST00000125470:	chromosome5	111225457	111229415	+	ENSMUSG00000050017	phosphatidylinositol transfer protein, beta [Source:MGI Symbol;Acc:MGI:1927542]	ENSMUSG00000029521	checkpoint kinase 2 [Source:MGI Symbol;Acc:MGI:1355321]	ENSMUSG00000033209	tetratricopeptide repeat domain 28 [Source:MGI Symbol;Acc:MGI:2140873]	protein_coding	ENSMUST00000156290	protein_coding	ENSMUSE00000985897
3154253.ENSMUSG00000033209|ENSMUST00000125470:	chromosome5	111225457	111229415	+	ENSMUSG00000050017	phosphatidylinositol transfer protein, beta [Source:MGI Symbol;Acc:MGI:1927542]	ENSMUSG00000029521	checkpoint kinase 2 [Source:MGI Symbol;Acc:MGI:1355321]	ENSMUSG00000033209	tetratricopeptide repeat domain 28 [Source:MGI Symbol;Acc:MGI:2140873]	protein_coding	ENSMUST00000125470	retained_intron	ENSMUSE00000828814
3154253.ENSMUSG00000033209|ENSMUST00000125470:	chromosome5	111225457	111229415	+	ENSMUSG00000050017	phosphatidylinositol transfer protein, beta [Source:MGI Symbol;Acc:MGI:1927542]	ENSMUSG00000029521	checkpoint kinase 2 [Source:MGI Symbol;Acc:MGI:1355321]	ENSMUSG00000033209	tetratricopeptide repeat domain 28 [Source:MGI Symbol;Acc:MGI:2140873]	protein_coding	ENSMUST00000040111	protein_coding	ENSMUSE00000985897
3154255.ENSMUSG00000086844|ENSMUST00000129373:	chromosome7	141359177	141365110	-	ENSMUSG00000025503	transaldolase 1 [Source:MGI Symbol;Acc:MGI:1274789]	ENSMUSG00000025505	transmembrane protein 80 [Source:MGI Symbol;Acc:MGI:1918698]	ENSMUSG00000025504	EPS8-like 2 [Source:MGI Symbol;Acc:MGI:2138828]	protein_coding	ENSMUST00000026577	protein_coding	ENSMUSE00000971224
3154255.ENSMUSG00000086844|ENSMUST00000129373:	chromosome7	141359177	141365110	-	ENSMUSG00000025503	transaldolase 1 [Source:MGI Symbol;Acc:MGI:1274789]	ENSMUSG00000025505	transmembrane protein 80 [Source:MGI Symbol;Acc:MGI:1918698]	ENSMUSG00000025504	EPS8-like 2 [Source:MGI Symbol;Acc:MGI:2138828]	protein_coding	ENSMUST00000140025	retained_intron	ENSMUSE00001006926
3154255.ENSMUSG00000086844|ENSMUST00000129373:	chromosome7	141359177	141365110	-	ENSMUSG00000025503	transaldolase 1 [Source:MGI Symbol;Acc:MGI:1274789]	ENSMUSG00000025505	transmembrane protein 80 [Source:MGI Symbol;Acc:MGI:1918698]	ENSMUSG00000025504	EPS8-like 2 [Source:MGI Symbol;Acc:MGI:2138828]	protein_coding	ENSMUST00000127501	retained_intron	ENSMUSE00000740135
3154255.ENSMUSG00000086844|ENSMUST00000129373:	chromosome7	141359177	141365110	-	ENSMUSG00000025503	transaldolase 1 [Source:MGI Symbol;Acc:MGI:1274789]	ENSMUSG00000025505	transmembrane protein 80 [Source:MGI Symbol;Acc:MGI:1918698]	ENSMUSG00000025504	EPS8-like 2 [Source:MGI Symbol;Acc:MGI:2138828]	protein_coding	ENSMUST00000136240	processed_transcript	ENSMUSE00000809492
3154255.ENSMUSG00000086844|ENSMUST00000129373:	chromosome7	141359177	141365110	-	ENSMUSG00000025503	transaldolase 1 [Source:MGI Symbol;Acc:MGI:1274789]	ENSMUSG00000025505	transmembrane protein 80 [Source:MGI Symbol;Acc:MGI:1918698]	ENSMUSG00000025504	EPS8-like 2 [Source:MGI Symbol;Acc:MGI:2138828]	protein_coding	ENSMUST00000133669	processed_transcript	ENSMUSE00000823229
3154255.ENSMUSG00000086844|ENSMUST00000129373:	chromosome7	141359177	141365110	-	ENSMUSG00000025503	transaldolase 1 [Source:MGI Symbol;Acc:MGI:1274789]	ENSMUSG00000025505	transmembrane protein 80 [Source:MGI Symbol;Acc:MGI:1918698]	ENSMUSG00000025504	EPS8-like 2 [Source:MGI Symbol;Acc:MGI:2138828]	protein_coding	ENSMUST00000155729	processed_transcript	ENSMUSE00000805176
3154255.ENSMUSG00000086844|ENSMUST00000129373:	chromosome7	141359177	141365110	-	ENSMUSG00000025503	transaldolase 1 [Source:MGI Symbol;Acc:MGI:1274789]	ENSMUSG00000025505	transmembrane protein 80 [Source:MGI Symbol;Acc:MGI:1918698]	ENSMUSG00000086844	RIKEN cDNA B230206H07 gene [Source:MGI Symbol;Acc:MGI:2444929]	lincRNA	ENSMUST00000134845	processed_transcript	ENSMUSE00000839785
3154255.ENSMUSG00000086844|ENSMUST00000129373:	chromosome7	141359177	141365110	-	ENSMUSG00000025503	transaldolase 1 [Source:MGI Symbol;Acc:MGI:1274789]	ENSMUSG00000025505	transmembrane protein 80 [Source:MGI Symbol;Acc:MGI:1918698]	ENSMUSG00000086844	RIKEN cDNA B230206H07 gene [Source:MGI Symbol;Acc:MGI:2444929]	lincRNA	ENSMUST00000129373	processed_transcript	ENSMUSE00000750827
3154256.ENSMUSG00000085092|ENSMUST00000126459:	chromosome14	69363503	69373123	-	ENSMUSG00000094526		ENSMUSG00000047977	syncytin b [Source:MGI Symbol;Acc:MGI:3045308]	ENSMUSG00000095463	Ectonucleoside triphosphate diphosphohydrolase 4 [Source:UniProtKB/Swiss-Prot;Acc:Q9DBT4]	protein_coding	ENSMUST00000064831	protein_coding	ENSMUSE00001049520
3154260.ENSMUSG00000087013|ENSMUST00000128213:	chromosome11	85795874	85804155	-	ENSMUSG00000000093	T-box 2 [Source:MGI Symbol;Acc:MGI:98494]	ENSMUSG00000020525	protein phosphatase 1D magnesium-dependent, delta isoform [Source:MGI Symbol;Acc:MGI:1858214]	ENSMUSG00000059439	breast carcinoma amplified sequence 3 [Source:MGI Symbol;Acc:MGI:2385848]	protein_coding	ENSMUST00000108061	protein_coding	ENSMUSE00000990652
3154260.ENSMUSG00000087013|ENSMUST00000128213:	chromosome11	85795874	85804155	-	ENSMUSG00000000093	T-box 2 [Source:MGI Symbol;Acc:MGI:98494]	ENSMUSG00000020525	protein phosphatase 1D magnesium-dependent, delta isoform [Source:MGI Symbol;Acc:MGI:1858214]	ENSMUSG00000059439	breast carcinoma amplified sequence 3 [Source:MGI Symbol;Acc:MGI:2385848]	protein_coding	ENSMUST00000108062	protein_coding	ENSMUSE00000990652
3154260.ENSMUSG00000087013|ENSMUST00000128213:	chromosome11	85795874	85804155	-	ENSMUSG00000000093	T-box 2 [Source:MGI Symbol;Acc:MGI:98494]	ENSMUSG00000020525	protein phosphatase 1D magnesium-dependent, delta isoform [Source:MGI Symbol;Acc:MGI:1858214]	ENSMUSG00000059439	breast carcinoma amplified sequence 3 [Source:MGI Symbol;Acc:MGI:2385848]	protein_coding	ENSMUST00000154396	protein_coding	ENSMUSE00000990652
3154260.ENSMUSG00000087013|ENSMUST00000128213:	chromosome11	85795874	85804155	-	ENSMUSG00000000093	T-box 2 [Source:MGI Symbol;Acc:MGI:98494]	ENSMUSG00000020525	protein phosphatase 1D magnesium-dependent, delta isoform [Source:MGI Symbol;Acc:MGI:1858214]	ENSMUSG00000059439	breast carcinoma amplified sequence 3 [Source:MGI Symbol;Acc:MGI:2385848]	protein_coding	ENSMUST00000142596	protein_coding	ENSMUSE00000990652
3154260.ENSMUSG00000087013|ENSMUST00000128213:	chromosome11	85795874	85804155	-	ENSMUSG00000000093	T-box 2 [Source:MGI Symbol;Acc:MGI:98494]	ENSMUSG00000020525	protein phosphatase 1D magnesium-dependent, delta isoform [Source:MGI Symbol;Acc:MGI:1858214]	ENSMUSG00000059439	breast carcinoma amplified sequence 3 [Source:MGI Symbol;Acc:MGI:2385848]	protein_coding	ENSMUST00000092822	protein_coding	ENSMUSE00000990652
3154260.ENSMUSG00000087013|ENSMUST00000128213:	chromosome11	85795874	85804155	-	ENSMUSG00000000093	T-box 2 [Source:MGI Symbol;Acc:MGI:98494]	ENSMUSG00000020525	protein phosphatase 1D magnesium-dependent, delta isoform [Source:MGI Symbol;Acc:MGI:1858214]	ENSMUSG00000059439	breast carcinoma amplified sequence 3 [Source:MGI Symbol;Acc:MGI:2385848]	protein_coding	ENSMUST00000130343	processed_transcript	ENSMUSE00001033594
3154260.ENSMUSG00000087013|ENSMUST00000128213:	chromosome11	85795874	85804155	-	ENSMUSG00000000093	T-box 2 [Source:MGI Symbol;Acc:MGI:98494]	ENSMUSG00000020525	protein phosphatase 1D magnesium-dependent, delta isoform [Source:MGI Symbol;Acc:MGI:1858214]	ENSMUSG00000059439	breast carcinoma amplified sequence 3 [Source:MGI Symbol;Acc:MGI:2385848]	protein_coding	ENSMUST00000149662	protein_coding	ENSMUSE00000737932
3154260.ENSMUSG00000087013|ENSMUST00000128213:	chromosome11	85795874	85804155	-	ENSMUSG00000000093	T-box 2 [Source:MGI Symbol;Acc:MGI:98494]	ENSMUSG00000020525	protein phosphatase 1D magnesium-dependent, delta isoform [Source:MGI Symbol;Acc:MGI:1858214]	ENSMUSG00000059439	breast carcinoma amplified sequence 3 [Source:MGI Symbol;Acc:MGI:2385848]	protein_coding	ENSMUST00000074875	protein_coding	ENSMUSE00000990652
3154260.ENSMUSG00000087013|ENSMUST00000128213:	chromosome11	85795874	85804155	-	ENSMUSG00000000093	T-box 2 [Source:MGI Symbol;Acc:MGI:98494]	ENSMUSG00000020525	protein phosphatase 1D magnesium-dependent, delta isoform [Source:MGI Symbol;Acc:MGI:1858214]	ENSMUSG00000059439	breast carcinoma amplified sequence 3 [Source:MGI Symbol;Acc:MGI:2385848]	protein_coding	ENSMUST00000092821	protein_coding	ENSMUSE00000990652
3154260.ENSMUSG00000087013|ENSMUST00000128213:	chromosome11	85795874	85804155	-	ENSMUSG00000000093	T-box 2 [Source:MGI Symbol;Acc:MGI:98494]	ENSMUSG00000020525	protein phosphatase 1D magnesium-dependent, delta isoform [Source:MGI Symbol;Acc:MGI:1858214]	ENSMUSG00000087013	RIKEN cDNA 2610027K06 gene [Source:MGI Symbol;Acc:MGI:1917159]	lincRNA	ENSMUST00000136117	processed_transcript	ENSMUSE00000760790
3154260.ENSMUSG00000087013|ENSMUST00000128213:	chromosome11	85795874	85804155	-	ENSMUSG00000000093	T-box 2 [Source:MGI Symbol;Acc:MGI:98494]	ENSMUSG00000020525	protein phosphatase 1D magnesium-dependent, delta isoform [Source:MGI Symbol;Acc:MGI:1858214]	ENSMUSG00000087013	RIKEN cDNA 2610027K06 gene [Source:MGI Symbol;Acc:MGI:1917159]	lincRNA	ENSMUST00000140673	processed_transcript	ENSMUSE00000775702
3154260.ENSMUSG00000087013|ENSMUST00000128213:	chromosome11	85795874	85804155	-	ENSMUSG00000000093	T-box 2 [Source:MGI Symbol;Acc:MGI:98494]	ENSMUSG00000020525	protein phosphatase 1D magnesium-dependent, delta isoform [Source:MGI Symbol;Acc:MGI:1858214]	ENSMUSG00000087013	RIKEN cDNA 2610027K06 gene [Source:MGI Symbol;Acc:MGI:1917159]	lincRNA	ENSMUST00000128213	processed_transcript	ENSMUSE00000834737
3154265.ENSMUSG00000086728|ENSMUST00000125333:	chromosome9	57099949	57131290	-	ENSMUSG00000032298	nei endonuclease VIII-like 1 (E. coli) [Source:MGI Symbol;Acc:MGI:1920024]	ENSMUSG00000032290	protein tyrosine phosphatase, non-receptor type 9 [Source:MGI Symbol;Acc:MGI:1928376]	ENSMUSG00000042557	transcriptional regulator, SIN3A (yeast) [Source:MGI Symbol;Acc:MGI:107157]	protein_coding	ENSMUST00000167715	protein_coding	ENSMUSE00000443311
3154265.ENSMUSG00000086728|ENSMUST00000125333:	chromosome9	57099949	57131290	-	ENSMUSG00000032298	nei endonuclease VIII-like 1 (E. coli) [Source:MGI Symbol;Acc:MGI:1920024]	ENSMUSG00000032290	protein tyrosine phosphatase, non-receptor type 9 [Source:MGI Symbol;Acc:MGI:1928376]	ENSMUSG00000042557	transcriptional regulator, SIN3A (yeast) [Source:MGI Symbol;Acc:MGI:107157]	protein_coding	ENSMUST00000168678	protein_coding	ENSMUSE00000875567
3154265.ENSMUSG00000086728|ENSMUST00000125333:	chromosome9	57099949	57131290	-	ENSMUSG00000032298	nei endonuclease VIII-like 1 (E. coli) [Source:MGI Symbol;Acc:MGI:1920024]	ENSMUSG00000032290	protein tyrosine phosphatase, non-receptor type 9 [Source:MGI Symbol;Acc:MGI:1928376]	ENSMUSG00000042557	transcriptional regulator, SIN3A (yeast) [Source:MGI Symbol;Acc:MGI:107157]	protein_coding	ENSMUST00000168177	protein_coding	ENSMUSE00000443311
3154265.ENSMUSG00000086728|ENSMUST00000125333:	chromosome9	57099949	57131290	-	ENSMUSG00000032298	nei endonuclease VIII-like 1 (E. coli) [Source:MGI Symbol;Acc:MGI:1920024]	ENSMUSG00000032290	protein tyrosine phosphatase, non-receptor type 9 [Source:MGI Symbol;Acc:MGI:1928376]	ENSMUSG00000042557	transcriptional regulator, SIN3A (yeast) [Source:MGI Symbol;Acc:MGI:107157]	protein_coding	ENSMUST00000168502	protein_coding	ENSMUSE00000443311
3154265.ENSMUSG00000086728|ENSMUST00000125333:	chromosome9	57099949	57131290	-	ENSMUSG00000032298	nei endonuclease VIII-like 1 (E. coli) [Source:MGI Symbol;Acc:MGI:1920024]	ENSMUSG00000032290	protein tyrosine phosphatase, non-receptor type 9 [Source:MGI Symbol;Acc:MGI:1928376]	ENSMUSG00000042557	transcriptional regulator, SIN3A (yeast) [Source:MGI Symbol;Acc:MGI:107157]	protein_coding	ENSMUST00000167963	retained_intron	ENSMUSE00000905521
3154265.ENSMUSG00000086728|ENSMUST00000125333:	chromosome9	57099949	57131290	-	ENSMUSG00000032298	nei endonuclease VIII-like 1 (E. coli) [Source:MGI Symbol;Acc:MGI:1920024]	ENSMUSG00000032290	protein tyrosine phosphatase, non-receptor type 9 [Source:MGI Symbol;Acc:MGI:1928376]	ENSMUSG00000042557	transcriptional regulator, SIN3A (yeast) [Source:MGI Symbol;Acc:MGI:107157]	protein_coding	ENSMUST00000049169	protein_coding	ENSMUSE00000443311
3154265.ENSMUSG00000086728|ENSMUST00000125333:	chromosome9	57099949	57131290	-	ENSMUSG00000032298	nei endonuclease VIII-like 1 (E. coli) [Source:MGI Symbol;Acc:MGI:1920024]	ENSMUSG00000032290	protein tyrosine phosphatase, non-receptor type 9 [Source:MGI Symbol;Acc:MGI:1928376]	ENSMUSG00000086728	RIKEN cDNA 2410133F24 gene [Source:MGI Symbol;Acc:MGI:1924044]	antisense	ENSMUST00000125333	antisense	ENSMUSE00000795927
3154265.ENSMUSG00000086728|ENSMUST00000125333:	chromosome9	57099949	57131290	-	ENSMUSG00000032298	nei endonuclease VIII-like 1 (E. coli) [Source:MGI Symbol;Acc:MGI:1920024]	ENSMUSG00000032290	protein tyrosine phosphatase, non-receptor type 9 [Source:MGI Symbol;Acc:MGI:1928376]	ENSMUSG00000086728	RIKEN cDNA 2410133F24 gene [Source:MGI Symbol;Acc:MGI:1924044]	antisense	ENSMUST00000162738	antisense	ENSMUSE00000851308
3154265.ENSMUSG00000086728|ENSMUST00000125333:	chromosome9	57099949	57131290	-	ENSMUSG00000032298	nei endonuclease VIII-like 1 (E. coli) [Source:MGI Symbol;Acc:MGI:1920024]	ENSMUSG00000032290	protein tyrosine phosphatase, non-receptor type 9 [Source:MGI Symbol;Acc:MGI:1928376]	ENSMUSG00000086728	RIKEN cDNA 2410133F24 gene [Source:MGI Symbol;Acc:MGI:1924044]	antisense	ENSMUST00000142077	antisense	ENSMUSE00000777297
3154265.ENSMUSG00000086728|ENSMUST00000125333:	chromosome9	57099949	57131290	-	ENSMUSG00000032298	nei endonuclease VIII-like 1 (E. coli) [Source:MGI Symbol;Acc:MGI:1920024]	ENSMUSG00000032290	protein tyrosine phosphatase, non-receptor type 9 [Source:MGI Symbol;Acc:MGI:1928376]	ENSMUSG00000032295	mannosidase, alpha, class 2C, member 1 [Source:MGI Symbol;Acc:MGI:1920994]	protein_coding	ENSMUST00000161393	nonsense_mediated_decay	ENSMUSE00000865586
3154265.ENSMUSG00000086728|ENSMUST00000125333:	chromosome9	57099949	57131290	-	ENSMUSG00000032298	nei endonuclease VIII-like 1 (E. coli) [Source:MGI Symbol;Acc:MGI:1920024]	ENSMUSG00000032290	protein tyrosine phosphatase, non-receptor type 9 [Source:MGI Symbol;Acc:MGI:1928376]	ENSMUSG00000032295	mannosidase, alpha, class 2C, member 1 [Source:MGI Symbol;Acc:MGI:1920994]	protein_coding	ENSMUST00000160147	protein_coding	ENSMUSE00001065213
3154265.ENSMUSG00000086728|ENSMUST00000125333:	chromosome9	57099949	57131290	-	ENSMUSG00000032298	nei endonuclease VIII-like 1 (E. coli) [Source:MGI Symbol;Acc:MGI:1920024]	ENSMUSG00000032290	protein tyrosine phosphatase, non-receptor type 9 [Source:MGI Symbol;Acc:MGI:1928376]	ENSMUSG00000032295	mannosidase, alpha, class 2C, member 1 [Source:MGI Symbol;Acc:MGI:1920994]	protein_coding	ENSMUST00000162915	nonsense_mediated_decay	ENSMUSE00000866503
3154265.ENSMUSG00000086728|ENSMUST00000125333:	chromosome9	57099949	57131290	-	ENSMUSG00000032298	nei endonuclease VIII-like 1 (E. coli) [Source:MGI Symbol;Acc:MGI:1920024]	ENSMUSG00000032290	protein tyrosine phosphatase, non-receptor type 9 [Source:MGI Symbol;Acc:MGI:1928376]	ENSMUSG00000032295	mannosidase, alpha, class 2C, member 1 [Source:MGI Symbol;Acc:MGI:1920994]	protein_coding	ENSMUST00000161663	protein_coding	ENSMUSE00001065213
3154265.ENSMUSG00000086728|ENSMUST00000125333:	chromosome9	57099949	57131290	-	ENSMUSG00000032298	nei endonuclease VIII-like 1 (E. coli) [Source:MGI Symbol;Acc:MGI:1920024]	ENSMUSG00000032290	protein tyrosine phosphatase, non-receptor type 9 [Source:MGI Symbol;Acc:MGI:1928376]	ENSMUSG00000032295	mannosidase, alpha, class 2C, member 1 [Source:MGI Symbol;Acc:MGI:1920994]	protein_coding	ENSMUST00000161696	retained_intron	ENSMUSE00001052969
3154265.ENSMUSG00000086728|ENSMUST00000125333:	chromosome9	57099949	57131290	-	ENSMUSG00000032298	nei endonuclease VIII-like 1 (E. coli) [Source:MGI Symbol;Acc:MGI:1920024]	ENSMUSG00000032290	protein tyrosine phosphatase, non-receptor type 9 [Source:MGI Symbol;Acc:MGI:1928376]	ENSMUSG00000032295	mannosidase, alpha, class 2C, member 1 [Source:MGI Symbol;Acc:MGI:1920994]	protein_coding	ENSMUST00000034836	protein_coding	ENSMUSE00001065213
3154265.ENSMUSG00000086728|ENSMUST00000125333:	chromosome9	57099949	57131290	-	ENSMUSG00000032298	nei endonuclease VIII-like 1 (E. coli) [Source:MGI Symbol;Acc:MGI:1920024]	ENSMUSG00000032290	protein tyrosine phosphatase, non-receptor type 9 [Source:MGI Symbol;Acc:MGI:1928376]	ENSMUSG00000032295	mannosidase, alpha, class 2C, member 1 [Source:MGI Symbol;Acc:MGI:1920994]	protein_coding	ENSMUST00000160122	nonsense_mediated_decay	ENSMUSE00000865388
3154265.ENSMUSG00000086728|ENSMUST00000125333:	chromosome9	57099949	57131290	-	ENSMUSG00000032298	nei endonuclease VIII-like 1 (E. coli) [Source:MGI Symbol;Acc:MGI:1920024]	ENSMUSG00000032290	protein tyrosine phosphatase, non-receptor type 9 [Source:MGI Symbol;Acc:MGI:1928376]	ENSMUSG00000032295	mannosidase, alpha, class 2C, member 1 [Source:MGI Symbol;Acc:MGI:1920994]	protein_coding	ENSMUST00000160584	nonsense_mediated_decay	ENSMUSE00001065213
3154265.ENSMUSG00000086728|ENSMUST00000125333:	chromosome9	57099949	57131290	-	ENSMUSG00000032298	nei endonuclease VIII-like 1 (E. coli) [Source:MGI Symbol;Acc:MGI:1920024]	ENSMUSG00000032290	protein tyrosine phosphatase, non-receptor type 9 [Source:MGI Symbol;Acc:MGI:1928376]	ENSMUSG00000032295	mannosidase, alpha, class 2C, member 1 [Source:MGI Symbol;Acc:MGI:1920994]	protein_coding	ENSMUST00000159130	nonsense_mediated_decay	ENSMUSE00001065213
3154265.ENSMUSG00000086728|ENSMUST00000125333:	chromosome9	57099949	57131290	-	ENSMUSG00000032298	nei endonuclease VIII-like 1 (E. coli) [Source:MGI Symbol;Acc:MGI:1920024]	ENSMUSG00000032290	protein tyrosine phosphatase, non-receptor type 9 [Source:MGI Symbol;Acc:MGI:1928376]	ENSMUSG00000032295	mannosidase, alpha, class 2C, member 1 [Source:MGI Symbol;Acc:MGI:1920994]	protein_coding	ENSMUST00000161182	protein_coding	ENSMUSE00001065213
3154269.ENSMUSG00000033209|ENSMUST00000128584:	chromosome5	111233387	111238464	+	ENSMUSG00000050017	phosphatidylinositol transfer protein, beta [Source:MGI Symbol;Acc:MGI:1927542]	ENSMUSG00000029521	checkpoint kinase 2 [Source:MGI Symbol;Acc:MGI:1355321]	ENSMUSG00000033209	tetratricopeptide repeat domain 28 [Source:MGI Symbol;Acc:MGI:2140873]	protein_coding	ENSMUST00000156290	protein_coding	ENSMUSE00001048610
3154269.ENSMUSG00000033209|ENSMUST00000128584:	chromosome5	111233387	111238464	+	ENSMUSG00000050017	phosphatidylinositol transfer protein, beta [Source:MGI Symbol;Acc:MGI:1927542]	ENSMUSG00000029521	checkpoint kinase 2 [Source:MGI Symbol;Acc:MGI:1355321]	ENSMUSG00000033209	tetratricopeptide repeat domain 28 [Source:MGI Symbol;Acc:MGI:2140873]	protein_coding	ENSMUST00000128584	processed_transcript	ENSMUSE00000828598
3154269.ENSMUSG00000033209|ENSMUST00000128584:	chromosome5	111233387	111238464	+	ENSMUSG00000050017	phosphatidylinositol transfer protein, beta [Source:MGI Symbol;Acc:MGI:1927542]	ENSMUSG00000029521	checkpoint kinase 2 [Source:MGI Symbol;Acc:MGI:1355321]	ENSMUSG00000033209	tetratricopeptide repeat domain 28 [Source:MGI Symbol;Acc:MGI:2140873]	protein_coding	ENSMUST00000129017	retained_intron	ENSMUSE00000804024
3154269.ENSMUSG00000033209|ENSMUST00000128584:	chromosome5	111233387	111238464	+	ENSMUSG00000050017	phosphatidylinositol transfer protein, beta [Source:MGI Symbol;Acc:MGI:1927542]	ENSMUSG00000029521	checkpoint kinase 2 [Source:MGI Symbol;Acc:MGI:1355321]	ENSMUSG00000033209	tetratricopeptide repeat domain 28 [Source:MGI Symbol;Acc:MGI:2140873]	protein_coding	ENSMUST00000040111	protein_coding	ENSMUSE00001048610
3154279.ENSMUSG00000046413|ENSMUST00000133528:	chromosome8	91802174	91805215	+	ENSMUSG00000031737	Iroquois related homeobox 5 (Drosophila) [Source:MGI Symbol;Acc:MGI:1859086]	ENSMUSG00000031734	Iroquois related homeobox 3 (Drosophila) [Source:MGI Symbol;Acc:MGI:1197522]	ENSMUSG00000046413	RIKEN cDNA D230002A01 gene [Source:MGI Symbol;Acc:MGI:2441953]	lincRNA	ENSMUST00000133337	antisense	ENSMUSE00000726189
3154279.ENSMUSG00000046413|ENSMUST00000133528:	chromosome8	91802174	91805215	+	ENSMUSG00000031737	Iroquois related homeobox 5 (Drosophila) [Source:MGI Symbol;Acc:MGI:1859086]	ENSMUSG00000031734	Iroquois related homeobox 3 (Drosophila) [Source:MGI Symbol;Acc:MGI:1197522]	ENSMUSG00000046413	RIKEN cDNA D230002A01 gene [Source:MGI Symbol;Acc:MGI:2441953]	lincRNA	ENSMUST00000133528	antisense	ENSMUSE00000826519
3154279.ENSMUSG00000046413|ENSMUST00000133528:	chromosome8	91802174	91805215	+	ENSMUSG00000031737	Iroquois related homeobox 5 (Drosophila) [Source:MGI Symbol;Acc:MGI:1859086]	ENSMUSG00000031734	Iroquois related homeobox 3 (Drosophila) [Source:MGI Symbol;Acc:MGI:1197522]	ENSMUSG00000046413	RIKEN cDNA D230002A01 gene [Source:MGI Symbol;Acc:MGI:2441953]	lincRNA	ENSMUST00000062522	processed_transcript	ENSMUSE00000359132
3154290.ENSMUSG00000086213|ENSMUST00000136697:	chromosome19	12585867	12596566	-	ENSMUSG00000071633	predicted gene 4952 [Source:MGI Symbol;Acc:MGI:3643569]	ENSMUSG00000039982	deltex 4 homolog (Drosophila) [Source:MGI Symbol;Acc:MGI:2672905]	ENSMUSG00000024691	family with sequence similarity 111, member A [Source:MGI Symbol;Acc:MGI:1915508]	protein_coding	ENSMUST00000144662	protein_coding	ENSMUSE00000785492
3154290.ENSMUSG00000086213|ENSMUST00000136697:	chromosome19	12585867	12596566	-	ENSMUSG00000071633	predicted gene 4952 [Source:MGI Symbol;Acc:MGI:3643569]	ENSMUSG00000039982	deltex 4 homolog (Drosophila) [Source:MGI Symbol;Acc:MGI:2672905]	ENSMUSG00000024691	family with sequence similarity 111, member A [Source:MGI Symbol;Acc:MGI:1915508]	protein_coding	ENSMUST00000151307	protein_coding	ENSMUSE00000754174
3154290.ENSMUSG00000086213|ENSMUST00000136697:	chromosome19	12585867	12596566	-	ENSMUSG00000071633	predicted gene 4952 [Source:MGI Symbol;Acc:MGI:3643569]	ENSMUSG00000039982	deltex 4 homolog (Drosophila) [Source:MGI Symbol;Acc:MGI:2672905]	ENSMUSG00000024691	family with sequence similarity 111, member A [Source:MGI Symbol;Acc:MGI:1915508]	protein_coding	ENSMUST00000025595	protein_coding	ENSMUSE00000327625
3154290.ENSMUSG00000086213|ENSMUST00000136697:	chromosome19	12585867	12596566	-	ENSMUSG00000071633	predicted gene 4952 [Source:MGI Symbol;Acc:MGI:3643569]	ENSMUSG00000039982	deltex 4 homolog (Drosophila) [Source:MGI Symbol;Acc:MGI:2672905]	ENSMUSG00000086213	RIKEN cDNA A330040F15 gene [Source:MGI Symbol;Acc:MGI:3698434]	lincRNA	ENSMUST00000136697	processed_transcript	ENSMUSE00000798886
3154297.ENSMUSG00000084946|ENSMUST00000137251:	chromosome2	71530632	71537905	-	ENSMUSG00000023391	distal-less homeobox 2 [Source:MGI Symbol;Acc:MGI:94902]	ENSMUSG00000041921	methionyl aminopeptidase type 1D (mitochondrial) [Source:MGI Symbol;Acc:MGI:1913809]	ENSMUSG00000084946	distal-less homeobox 1, antisense [Source:MGI Symbol;Acc:MGI:1195983]	antisense	ENSMUST00000143767	antisense	ENSMUSE00000793825
3154297.ENSMUSG00000084946|ENSMUST00000137251:	chromosome2	71530632	71537905	-	ENSMUSG00000023391	distal-less homeobox 2 [Source:MGI Symbol;Acc:MGI:94902]	ENSMUSG00000041921	methionyl aminopeptidase type 1D (mitochondrial) [Source:MGI Symbol;Acc:MGI:1913809]	ENSMUSG00000084946	distal-less homeobox 1, antisense [Source:MGI Symbol;Acc:MGI:1195983]	antisense	ENSMUST00000137251	antisense	ENSMUSE00000771741
3154297.ENSMUSG00000084946|ENSMUST00000137251:	chromosome2	71530632	71537905	-	ENSMUSG00000023391	distal-less homeobox 2 [Source:MGI Symbol;Acc:MGI:94902]	ENSMUSG00000041921	methionyl aminopeptidase type 1D (mitochondrial) [Source:MGI Symbol;Acc:MGI:1913809]	ENSMUSG00000041911	distal-less homeobox 1 [Source:MGI Symbol;Acc:MGI:94901]	protein_coding	ENSMUST00000037119	protein_coding	ENSMUSE00000497064
3154297.ENSMUSG00000084946|ENSMUST00000137251:	chromosome2	71530632	71537905	-	ENSMUSG00000023391	distal-less homeobox 2 [Source:MGI Symbol;Acc:MGI:94902]	ENSMUSG00000041921	methionyl aminopeptidase type 1D (mitochondrial) [Source:MGI Symbol;Acc:MGI:1913809]	ENSMUSG00000041911	distal-less homeobox 1 [Source:MGI Symbol;Acc:MGI:94901]	protein_coding	ENSMUST00000145444	nonsense_mediated_decay	ENSMUSE00000808987
3154297.ENSMUSG00000084946|ENSMUST00000137251:	chromosome2	71530632	71537905	-	ENSMUSG00000023391	distal-less homeobox 2 [Source:MGI Symbol;Acc:MGI:94902]	ENSMUSG00000041921	methionyl aminopeptidase type 1D (mitochondrial) [Source:MGI Symbol;Acc:MGI:1913809]	ENSMUSG00000041911	distal-less homeobox 1 [Source:MGI Symbol;Acc:MGI:94901]	protein_coding	ENSMUST00000145088	retained_intron	ENSMUSE00000783940
3154297.ENSMUSG00000084946|ENSMUST00000137251:	chromosome2	71530632	71537905	-	ENSMUSG00000023391	distal-less homeobox 2 [Source:MGI Symbol;Acc:MGI:94902]	ENSMUSG00000041921	methionyl aminopeptidase type 1D (mitochondrial) [Source:MGI Symbol;Acc:MGI:1913809]	ENSMUSG00000041911	distal-less homeobox 1 [Source:MGI Symbol;Acc:MGI:94901]	protein_coding	ENSMUST00000172629	protein_coding	ENSMUSE00000940725
3154300.ENSMUSG00000085696|ENSMUST00000131502:	chromosome6	52201123	52213615	+	ENSMUSG00000038236	homeobox A7 [Source:MGI Symbol;Acc:MGI:96179]	ENSMUSG00000000942	homeobox A4 [Source:MGI Symbol;Acc:MGI:96176]	ENSMUSG00000093412	predicted gene 20653 [Source:MGI Symbol;Acc:MGI:5313100]	protein_coding	ENSMUST00000128102	protein_coding	ENSMUSE00000829007
3154300.ENSMUSG00000085696|ENSMUST00000131502:	chromosome6	52201123	52213615	+	ENSMUSG00000038236	homeobox A7 [Source:MGI Symbol;Acc:MGI:96179]	ENSMUSG00000000942	homeobox A4 [Source:MGI Symbol;Acc:MGI:96176]	ENSMUSG00000079560	homeobox A3 [Source:MGI Symbol;Acc:MGI:96175]	protein_coding	ENSMUST00000114434	protein_coding	ENSMUSE00000699337
3154300.ENSMUSG00000085696|ENSMUST00000131502:	chromosome6	52201123	52213615	+	ENSMUSG00000038236	homeobox A7 [Source:MGI Symbol;Acc:MGI:96179]	ENSMUSG00000000942	homeobox A4 [Source:MGI Symbol;Acc:MGI:96176]	ENSMUSG00000079560	homeobox A3 [Source:MGI Symbol;Acc:MGI:96175]	protein_coding	ENSMUST00000142764	retained_intron	ENSMUSE00000969831
3154300.ENSMUSG00000085696|ENSMUST00000131502:	chromosome6	52201123	52213615	+	ENSMUSG00000038236	homeobox A7 [Source:MGI Symbol;Acc:MGI:96179]	ENSMUSG00000000942	homeobox A4 [Source:MGI Symbol;Acc:MGI:96176]	ENSMUSG00000085696	RIKEN cDNA 2700086A05 gene [Source:MGI Symbol;Acc:MGI:1919878]	antisense	ENSMUST00000136806	antisense	ENSMUSE00000731621
3154300.ENSMUSG00000085696|ENSMUST00000131502:	chromosome6	52201123	52213615	+	ENSMUSG00000038236	homeobox A7 [Source:MGI Symbol;Acc:MGI:96179]	ENSMUSG00000000942	homeobox A4 [Source:MGI Symbol;Acc:MGI:96176]	ENSMUSG00000085696	RIKEN cDNA 2700086A05 gene [Source:MGI Symbol;Acc:MGI:1919878]	antisense	ENSMUST00000131502	antisense	ENSMUSE00000745892
3154300.ENSMUSG00000085696|ENSMUST00000131502:	chromosome6	52201123	52213615	+	ENSMUSG00000038236	homeobox A7 [Source:MGI Symbol;Acc:MGI:96179]	ENSMUSG00000000942	homeobox A4 [Source:MGI Symbol;Acc:MGI:96176]	ENSMUSG00000038253	homeobox A5 [Source:MGI Symbol;Acc:MGI:96177]	protein_coding	ENSMUST00000048794	protein_coding	ENSMUSE00000374266
3154300.ENSMUSG00000085696|ENSMUST00000131502:	chromosome6	52201123	52213615	+	ENSMUSG00000038236	homeobox A7 [Source:MGI Symbol;Acc:MGI:96179]	ENSMUSG00000000942	homeobox A4 [Source:MGI Symbol;Acc:MGI:96176]	ENSMUSG00000043219	homeobox A6 [Source:MGI Symbol;Acc:MGI:96178]	protein_coding	ENSMUST00000062829	protein_coding	ENSMUSE00000407921
3154300.ENSMUSG00000085696|ENSMUST00000131502:	chromosome6	52201123	52213615	+	ENSMUSG00000038236	homeobox A7 [Source:MGI Symbol;Acc:MGI:96179]	ENSMUSG00000000942	homeobox A4 [Source:MGI Symbol;Acc:MGI:96176]	ENSMUSG00000043219	homeobox A6 [Source:MGI Symbol;Acc:MGI:96178]	protein_coding	ENSMUST00000152244	processed_transcript	ENSMUSE00000801893
3154306.ENSMUSG00000086330|ENSMUST00000139530:	chromosome11	59725916	59732772	-	ENSMUSG00000043648	phospholipase D family, member 6 [Source:MGI Symbol;Acc:MGI:2687283]	ENSMUSG00000044061	olfactory receptor 225 [Source:MGI Symbol;Acc:MGI:3030059]	ENSMUSG00000005417	myosin phosphatase Rho interacting protein [Source:MGI Symbol;Acc:MGI:1349438]	protein_coding	ENSMUST00000138234	processed_transcript	ENSMUSE00000825113
3154306.ENSMUSG00000086330|ENSMUST00000139530:	chromosome11	59725916	59732772	-	ENSMUSG00000043648	phospholipase D family, member 6 [Source:MGI Symbol;Acc:MGI:2687283]	ENSMUSG00000044061	olfactory receptor 225 [Source:MGI Symbol;Acc:MGI:3030059]	ENSMUSG00000005417	myosin phosphatase Rho interacting protein [Source:MGI Symbol;Acc:MGI:1349438]	protein_coding	ENSMUST00000116371	protein_coding	ENSMUSE00001085778
3154306.ENSMUSG00000086330|ENSMUST00000139530:	chromosome11	59725916	59732772	-	ENSMUSG00000043648	phospholipase D family, member 6 [Source:MGI Symbol;Acc:MGI:2687283]	ENSMUSG00000044061	olfactory receptor 225 [Source:MGI Symbol;Acc:MGI:3030059]	ENSMUSG00000005417	myosin phosphatase Rho interacting protein [Source:MGI Symbol;Acc:MGI:1349438]	protein_coding	ENSMUST00000066330	protein_coding	ENSMUSE00001085778
3154306.ENSMUSG00000086330|ENSMUST00000139530:	chromosome11	59725916	59732772	-	ENSMUSG00000043648	phospholipase D family, member 6 [Source:MGI Symbol;Acc:MGI:2687283]	ENSMUSG00000044061	olfactory receptor 225 [Source:MGI Symbol;Acc:MGI:3030059]	ENSMUSG00000005417	myosin phosphatase Rho interacting protein [Source:MGI Symbol;Acc:MGI:1349438]	protein_coding	ENSMUST00000108751	protein_coding	ENSMUSE00001085778
3154306.ENSMUSG00000086330|ENSMUST00000139530:	chromosome11	59725916	59732772	-	ENSMUSG00000043648	phospholipase D family, member 6 [Source:MGI Symbol;Acc:MGI:2687283]	ENSMUSG00000044061	olfactory receptor 225 [Source:MGI Symbol;Acc:MGI:3030059]	ENSMUSG00000005417	myosin phosphatase Rho interacting protein [Source:MGI Symbol;Acc:MGI:1349438]	protein_coding	ENSMUST00000133861	protein_coding	ENSMUSE00001085778
3154306.ENSMUSG00000086330|ENSMUST00000139530:	chromosome11	59725916	59732772	-	ENSMUSG00000043648	phospholipase D family, member 6 [Source:MGI Symbol;Acc:MGI:2687283]	ENSMUSG00000044061	olfactory receptor 225 [Source:MGI Symbol;Acc:MGI:3030059]	ENSMUSG00000005417	myosin phosphatase Rho interacting protein [Source:MGI Symbol;Acc:MGI:1349438]	protein_coding	ENSMUST00000132620	protein_coding	ENSMUSE00000744061
3154306.ENSMUSG00000086330|ENSMUST00000139530:	chromosome11	59725916	59732772	-	ENSMUSG00000043648	phospholipase D family, member 6 [Source:MGI Symbol;Acc:MGI:2687283]	ENSMUSG00000044061	olfactory receptor 225 [Source:MGI Symbol;Acc:MGI:3030059]	ENSMUSG00000005417	myosin phosphatase Rho interacting protein [Source:MGI Symbol;Acc:MGI:1349438]	protein_coding	ENSMUST00000072031	protein_coding	ENSMUSE00001085778
3154306.ENSMUSG00000086330|ENSMUST00000139530:	chromosome11	59725916	59732772	-	ENSMUSG00000043648	phospholipase D family, member 6 [Source:MGI Symbol;Acc:MGI:2687283]	ENSMUSG00000044061	olfactory receptor 225 [Source:MGI Symbol;Acc:MGI:3030059]	ENSMUSG00000086330	RIKEN cDNA 1700007J10 gene [Source:MGI Symbol;Acc:MGI:1916570]	lincRNA	ENSMUST00000153431	processed_transcript	ENSMUSE00000840659
3154306.ENSMUSG00000086330|ENSMUST00000139530:	chromosome11	59725916	59732772	-	ENSMUSG00000043648	phospholipase D family, member 6 [Source:MGI Symbol;Acc:MGI:2687283]	ENSMUSG00000044061	olfactory receptor 225 [Source:MGI Symbol;Acc:MGI:3030059]	ENSMUSG00000086330	RIKEN cDNA 1700007J10 gene [Source:MGI Symbol;Acc:MGI:1916570]	lincRNA	ENSMUST00000139530	processed_transcript	ENSMUSE00000840659
3154307.ENSMUSG00000060029|ENSMUST00000136793:	chromosome2	130543790	130563749	-	ENSMUSG00000027301	oxytocin [Source:MGI Symbol;Acc:MGI:97453]	ENSMUSG00000027411	vacuolar protein sorting 16 (yeast) [Source:MGI Symbol;Acc:MGI:2136772]	ENSMUSG00000027303	protein tyrosine phosphatase, receptor type, A [Source:MGI Symbol;Acc:MGI:97808]	protein_coding	ENSMUST00000028769	protein_coding	ENSMUSE00000558863
3154307.ENSMUSG00000060029|ENSMUST00000136793:	chromosome2	130543790	130563749	-	ENSMUSG00000027301	oxytocin [Source:MGI Symbol;Acc:MGI:97453]	ENSMUSG00000027411	vacuolar protein sorting 16 (yeast) [Source:MGI Symbol;Acc:MGI:2136772]	ENSMUSG00000027303	protein tyrosine phosphatase, receptor type, A [Source:MGI Symbol;Acc:MGI:97808]	protein_coding	ENSMUST00000077303	protein_coding	ENSMUSE00000817893
3154307.ENSMUSG00000060029|ENSMUST00000136793:	chromosome2	130543790	130563749	-	ENSMUSG00000027301	oxytocin [Source:MGI Symbol;Acc:MGI:97453]	ENSMUSG00000027411	vacuolar protein sorting 16 (yeast) [Source:MGI Symbol;Acc:MGI:2136772]	ENSMUSG00000060029	RIKEN cDNA 4930473A02 gene [Source:MGI Symbol;Acc:MGI:2447823]	lincRNA	ENSMUST00000136793	processed_transcript	ENSMUSE00000493246
3154307.ENSMUSG00000060029|ENSMUST00000136793:	chromosome2	130543790	130563749	-	ENSMUSG00000027301	oxytocin [Source:MGI Symbol;Acc:MGI:97453]	ENSMUSG00000027411	vacuolar protein sorting 16 (yeast) [Source:MGI Symbol;Acc:MGI:2136772]	ENSMUSG00000060029	RIKEN cDNA 4930473A02 gene [Source:MGI Symbol;Acc:MGI:2447823]	lincRNA	ENSMUST00000079964	processed_transcript	ENSMUSE00000493246
3154307.ENSMUSG00000060029|ENSMUST00000136793:	chromosome2	130543790	130563749	-	ENSMUSG00000027301	oxytocin [Source:MGI Symbol;Acc:MGI:97453]	ENSMUSG00000027411	vacuolar protein sorting 16 (yeast) [Source:MGI Symbol;Acc:MGI:2136772]	ENSMUSG00000037740	mitochondrial ribosomal protein S26 [Source:MGI Symbol;Acc:MGI:1333830]	protein_coding	ENSMUST00000046149	retained_intron	ENSMUSE00000988132
3154307.ENSMUSG00000060029|ENSMUST00000136793:	chromosome2	130543790	130563749	-	ENSMUSG00000027301	oxytocin [Source:MGI Symbol;Acc:MGI:97453]	ENSMUSG00000027411	vacuolar protein sorting 16 (yeast) [Source:MGI Symbol;Acc:MGI:2136772]	ENSMUSG00000037740	mitochondrial ribosomal protein S26 [Source:MGI Symbol;Acc:MGI:1333830]	protein_coding	ENSMUST00000145614	protein_coding	ENSMUSE00001048644
3154309.ENSMUSG00000086682|ENSMUST00000137752:	chromosome4	155608299	155624755	-	ENSMUSG00000029062	cyclin-dependent kinase 11B [Source:MGI Symbol;Acc:MGI:88353]	ENSMUSG00000029063	NAD kinase [Source:MGI Symbol;Acc:MGI:2183149]	ENSMUSG00000042202	solute carrier family 35, member E2 [Source:MGI Symbol;Acc:MGI:2444240]	protein_coding	ENSMUST00000105608	protein_coding	ENSMUSE00000666864
3154309.ENSMUSG00000086682|ENSMUST00000137752:	chromosome4	155608299	155624755	-	ENSMUSG00000029062	cyclin-dependent kinase 11B [Source:MGI Symbol;Acc:MGI:88353]	ENSMUSG00000029063	NAD kinase [Source:MGI Symbol;Acc:MGI:2183149]	ENSMUSG00000042202	solute carrier family 35, member E2 [Source:MGI Symbol;Acc:MGI:2444240]	protein_coding	ENSMUST00000043829	protein_coding	ENSMUSE00000368567
3154309.ENSMUSG00000086682|ENSMUST00000137752:	chromosome4	155608299	155624755	-	ENSMUSG00000029062	cyclin-dependent kinase 11B [Source:MGI Symbol;Acc:MGI:88353]	ENSMUSG00000029063	NAD kinase [Source:MGI Symbol;Acc:MGI:2183149]	ENSMUSG00000042202	solute carrier family 35, member E2 [Source:MGI Symbol;Acc:MGI:2444240]	protein_coding	ENSMUST00000118607	protein_coding	ENSMUSE00000717805
3154309.ENSMUSG00000086682|ENSMUST00000137752:	chromosome4	155608299	155624755	-	ENSMUSG00000029062	cyclin-dependent kinase 11B [Source:MGI Symbol;Acc:MGI:88353]	ENSMUSG00000029063	NAD kinase [Source:MGI Symbol;Acc:MGI:2183149]	ENSMUSG00000042202	solute carrier family 35, member E2 [Source:MGI Symbol;Acc:MGI:2444240]	protein_coding	ENSMUST00000151425	processed_transcript	ENSMUSE00000773628
3154309.ENSMUSG00000086682|ENSMUST00000137752:	chromosome4	155608299	155624755	-	ENSMUSG00000029062	cyclin-dependent kinase 11B [Source:MGI Symbol;Acc:MGI:88353]	ENSMUSG00000029063	NAD kinase [Source:MGI Symbol;Acc:MGI:2183149]	ENSMUSG00000086682	predicted gene 16023 [Source:MGI Symbol;Acc:MGI:3802146]	lincRNA	ENSMUST00000137752	processed_transcript	ENSMUSE00000837482
3154309.ENSMUSG00000086682|ENSMUST00000137752:	chromosome4	155608299	155624755	-	ENSMUSG00000029062	cyclin-dependent kinase 11B [Source:MGI Symbol;Acc:MGI:88353]	ENSMUSG00000029063	NAD kinase [Source:MGI Symbol;Acc:MGI:2183149]	ENSMUSG00000086682	predicted gene 16023 [Source:MGI Symbol;Acc:MGI:3802146]	lincRNA	ENSMUST00000154931	processed_transcript	ENSMUSE00000723521
3154309.ENSMUSG00000086682|ENSMUST00000137752:	chromosome4	155608299	155624755	-	ENSMUSG00000029062	cyclin-dependent kinase 11B [Source:MGI Symbol;Acc:MGI:88353]	ENSMUSG00000029063	NAD kinase [Source:MGI Symbol;Acc:MGI:2183149]	ENSMUSG00000073682	predicted gene 10563 [Source:MGI Symbol;Acc:MGI:3642630]	protein_coding	ENSMUST00000115821	protein_coding	ENSMUSE00000883712
3154309.ENSMUSG00000086682|ENSMUST00000137752:	chromosome4	155608299	155624755	-	ENSMUSG00000029062	cyclin-dependent kinase 11B [Source:MGI Symbol;Acc:MGI:88353]	ENSMUSG00000029063	NAD kinase [Source:MGI Symbol;Acc:MGI:2183149]	ENSMUSG00000085063	predicted gene 16024 [Source:MGI Symbol;Acc:MGI:3802145]	antisense	ENSMUST00000128841	antisense	ENSMUSE00000813620
3154316.ENSMUSG00000085741|ENSMUST00000130595:	chromosome2	156843127	156862963	-	ENSMUSG00000027637	RIKEN cDNA 1110008F13 gene [Source:MGI Symbol;Acc:MGI:1914638]	ENSMUSG00000067818	myosin, light polypeptide 9, regulatory [Source:MGI Symbol;Acc:MGI:2138915]	ENSMUSG00000062175	TGFB-induced factor homeobox 2 [Source:MGI Symbol;Acc:MGI:1915299]	protein_coding	ENSMUST00000081335	protein_coding	ENSMUSE00000680762
3154316.ENSMUSG00000085741|ENSMUST00000130595:	chromosome2	156843127	156862963	-	ENSMUSG00000027637	RIKEN cDNA 1110008F13 gene [Source:MGI Symbol;Acc:MGI:1914638]	ENSMUSG00000067818	myosin, light polypeptide 9, regulatory [Source:MGI Symbol;Acc:MGI:2138915]	ENSMUSG00000062175	TGFB-induced factor homeobox 2 [Source:MGI Symbol;Acc:MGI:1915299]	protein_coding	ENSMUST00000073352	protein_coding	ENSMUSE00000516676
3154316.ENSMUSG00000085741|ENSMUST00000130595:	chromosome2	156843127	156862963	-	ENSMUSG00000027637	RIKEN cDNA 1110008F13 gene [Source:MGI Symbol;Acc:MGI:1914638]	ENSMUSG00000067818	myosin, light polypeptide 9, regulatory [Source:MGI Symbol;Acc:MGI:2138915]	ENSMUSG00000062175	TGFB-induced factor homeobox 2 [Source:MGI Symbol;Acc:MGI:1915299]	protein_coding	ENSMUST00000109564	protein_coding	ENSMUSE00000680762
3154316.ENSMUSG00000085741|ENSMUST00000130595:	chromosome2	156843127	156862963	-	ENSMUSG00000027637	RIKEN cDNA 1110008F13 gene [Source:MGI Symbol;Acc:MGI:1914638]	ENSMUSG00000067818	myosin, light polypeptide 9, regulatory [Source:MGI Symbol;Acc:MGI:2138915]	ENSMUSG00000062175	TGFB-induced factor homeobox 2 [Source:MGI Symbol;Acc:MGI:1915299]	protein_coding	ENSMUST00000150078	nonsense_mediated_decay	ENSMUSE00000778803
3154316.ENSMUSG00000085741|ENSMUST00000130595:	chromosome2	156843127	156862963	-	ENSMUSG00000027637	RIKEN cDNA 1110008F13 gene [Source:MGI Symbol;Acc:MGI:1914638]	ENSMUSG00000067818	myosin, light polypeptide 9, regulatory [Source:MGI Symbol;Acc:MGI:2138915]	ENSMUSG00000062175	TGFB-induced factor homeobox 2 [Source:MGI Symbol;Acc:MGI:1915299]	protein_coding	ENSMUST00000175634	processed_transcript	ENSMUSE00000961032
3154316.ENSMUSG00000085741|ENSMUST00000130595:	chromosome2	156843127	156862963	-	ENSMUSG00000027637	RIKEN cDNA 1110008F13 gene [Source:MGI Symbol;Acc:MGI:1914638]	ENSMUSG00000067818	myosin, light polypeptide 9, regulatory [Source:MGI Symbol;Acc:MGI:2138915]	ENSMUSG00000062175	TGFB-induced factor homeobox 2 [Source:MGI Symbol;Acc:MGI:1915299]	protein_coding	ENSMUST00000176281	protein_coding	ENSMUSE00000956162
3154316.ENSMUSG00000085741|ENSMUST00000130595:	chromosome2	156843127	156862963	-	ENSMUSG00000027637	RIKEN cDNA 1110008F13 gene [Source:MGI Symbol;Acc:MGI:1914638]	ENSMUSG00000067818	myosin, light polypeptide 9, regulatory [Source:MGI Symbol;Acc:MGI:2138915]	ENSMUSG00000085741	RIKEN cDNA 5430405H02 gene [Source:MGI Symbol;Acc:MGI:1921737]	antisense	ENSMUST00000153616	antisense	ENSMUSE00000799258
3154316.ENSMUSG00000085741|ENSMUST00000130595:	chromosome2	156843127	156862963	-	ENSMUSG00000027637	RIKEN cDNA 1110008F13 gene [Source:MGI Symbol;Acc:MGI:1914638]	ENSMUSG00000067818	myosin, light polypeptide 9, regulatory [Source:MGI Symbol;Acc:MGI:2138915]	ENSMUSG00000085741	RIKEN cDNA 5430405H02 gene [Source:MGI Symbol;Acc:MGI:1921737]	antisense	ENSMUST00000176134	antisense	ENSMUSE00000799258
3154316.ENSMUSG00000085741|ENSMUST00000130595:	chromosome2	156843127	156862963	-	ENSMUSG00000027637	RIKEN cDNA 1110008F13 gene [Source:MGI Symbol;Acc:MGI:1914638]	ENSMUSG00000067818	myosin, light polypeptide 9, regulatory [Source:MGI Symbol;Acc:MGI:2138915]	ENSMUSG00000074629	RIKEN cDNA 4930518I15 gene [Source:MGI Symbol;Acc:MGI:1921954]	protein_coding	ENSMUST00000099141	protein_coding	ENSMUSE00000639513
3154329.ENSMUSG00000086509|ENSMUST00000136998:	chromosome2	147184082	147331681	+	ENSMUSG00000037034	paired box gene 1 [Source:MGI Symbol;Acc:MGI:97485]	ENSMUSG00000054160	NK2 transcription factor related, locus 4 (Drosophila) [Source:MGI Symbol;Acc:MGI:97349]	ENSMUSG00000027434	NK2 transcription factor related, locus 2 (Drosophila) [Source:MGI Symbol;Acc:MGI:97347]	protein_coding	ENSMUST00000109970	protein_coding	ENSMUSE00000682227
3154329.ENSMUSG00000086509|ENSMUST00000136998:	chromosome2	147184082	147331681	+	ENSMUSG00000037034	paired box gene 1 [Source:MGI Symbol;Acc:MGI:97485]	ENSMUSG00000054160	NK2 transcription factor related, locus 4 (Drosophila) [Source:MGI Symbol;Acc:MGI:97349]	ENSMUSG00000027434	NK2 transcription factor related, locus 2 (Drosophila) [Source:MGI Symbol;Acc:MGI:97347]	protein_coding	ENSMUST00000067075	protein_coding	ENSMUSE00000423461
3154329.ENSMUSG00000086509|ENSMUST00000136998:	chromosome2	147184082	147331681	+	ENSMUSG00000037034	paired box gene 1 [Source:MGI Symbol;Acc:MGI:97485]	ENSMUSG00000054160	NK2 transcription factor related, locus 4 (Drosophila) [Source:MGI Symbol;Acc:MGI:97349]	ENSMUSG00000027434	NK2 transcription factor related, locus 2 (Drosophila) [Source:MGI Symbol;Acc:MGI:97347]	protein_coding	ENSMUST00000109969	processed_transcript	ENSMUSE00000682224
3154329.ENSMUSG00000086509|ENSMUST00000136998:	chromosome2	147184082	147331681	+	ENSMUSG00000037034	paired box gene 1 [Source:MGI Symbol;Acc:MGI:97485]	ENSMUSG00000054160	NK2 transcription factor related, locus 4 (Drosophila) [Source:MGI Symbol;Acc:MGI:97349]	ENSMUSG00000027434	NK2 transcription factor related, locus 2 (Drosophila) [Source:MGI Symbol;Acc:MGI:97347]	protein_coding	ENSMUST00000172627	processed_transcript	ENSMUSE00000942318
3154329.ENSMUSG00000086509|ENSMUST00000136998:	chromosome2	147184082	147331681	+	ENSMUSG00000037034	paired box gene 1 [Source:MGI Symbol;Acc:MGI:97485]	ENSMUSG00000054160	NK2 transcription factor related, locus 4 (Drosophila) [Source:MGI Symbol;Acc:MGI:97349]	ENSMUSG00000086509	NK2 transcription factor related, locus 2 (Drosophila), antisense [Source:MGI Symbol;Acc:MGI:3652259]	lincRNA	ENSMUST00000136998	processed_transcript	ENSMUSE00000825963
3154329.ENSMUSG00000086509|ENSMUST00000136998:	chromosome2	147184082	147331681	+	ENSMUSG00000037034	paired box gene 1 [Source:MGI Symbol;Acc:MGI:97485]	ENSMUSG00000054160	NK2 transcription factor related, locus 4 (Drosophila) [Source:MGI Symbol;Acc:MGI:97349]	ENSMUSG00000053545	RIKEN cDNA 6430503K07 gene [Source:MGI Symbol;Acc:MGI:1925318]	antisense	ENSMUST00000144411	antisense	ENSMUSE00000744724
3154329.ENSMUSG00000086509|ENSMUST00000136998:	chromosome2	147184082	147331681	+	ENSMUSG00000037034	paired box gene 1 [Source:MGI Symbol;Acc:MGI:97485]	ENSMUSG00000054160	NK2 transcription factor related, locus 4 (Drosophila) [Source:MGI Symbol;Acc:MGI:97349]	ENSMUSG00000089316	7SK RNA [Source:RFAM;Acc:RF00100]	misc_RNA	ENSMUST00000158691	misc_RNA	ENSMUSE00000847826
3154329.ENSMUSG00000086509|ENSMUST00000136998:	chromosome2	147184082	147331681	+	ENSMUSG00000037034	paired box gene 1 [Source:MGI Symbol;Acc:MGI:97485]	ENSMUSG00000054160	NK2 transcription factor related, locus 4 (Drosophila) [Source:MGI Symbol;Acc:MGI:97349]	ENSMUSG00000081971	predicted gene 14115 [Source:MGI Symbol;Acc:MGI:3652261]	pseudogene	ENSMUST00000119242	processed_pseudogene	ENSMUSE00000721078
3154329.ENSMUSG00000086509|ENSMUST00000136998:	chromosome2	147184082	147331681	+	ENSMUSG00000037034	paired box gene 1 [Source:MGI Symbol;Acc:MGI:97485]	ENSMUSG00000054160	NK2 transcription factor related, locus 4 (Drosophila) [Source:MGI Symbol;Acc:MGI:97349]	ENSMUSG00000084371	predicted gene 14113 [Source:MGI Symbol;Acc:MGI:3652260]	pseudogene	ENSMUST00000121399	processed_pseudogene	ENSMUSE00000719660
3154329.ENSMUSG00000086509|ENSMUST00000136998:	chromosome2	147184082	147331681	+	ENSMUSG00000037034	paired box gene 1 [Source:MGI Symbol;Acc:MGI:97485]	ENSMUSG00000054160	NK2 transcription factor related, locus 4 (Drosophila) [Source:MGI Symbol;Acc:MGI:97349]	ENSMUSG00000084774	predicted gene 14110 [Source:MGI Symbol;Acc:MGI:3649328]	lincRNA	ENSMUST00000127688	lincRNA	ENSMUSE00000817742
3154333.ENSMUSG00000084846|ENSMUST00000135483:	chromosome3	94995042	94997350	-	ENSMUSG00000019338	zinc finger protein 687 [Source:MGI Symbol;Acc:MGI:1925516]	ENSMUSG00000005774	regulatory factor X, 5 (influences HLA class II expression) [Source:MGI Symbol;Acc:MGI:1858421]	ENSMUSG00000038861	phosphatidylinositol 4-kinase, catalytic, beta polypeptide [Source:MGI Symbol;Acc:MGI:1334433]	protein_coding	ENSMUST00000072287	protein_coding	ENSMUSE00000255664
3154333.ENSMUSG00000084846|ENSMUST00000135483:	chromosome3	94995042	94997350	-	ENSMUSG00000019338	zinc finger protein 687 [Source:MGI Symbol;Acc:MGI:1925516]	ENSMUSG00000005774	regulatory factor X, 5 (influences HLA class II expression) [Source:MGI Symbol;Acc:MGI:1858421]	ENSMUSG00000038861	phosphatidylinositol 4-kinase, catalytic, beta polypeptide [Source:MGI Symbol;Acc:MGI:1334433]	protein_coding	ENSMUST00000167008	protein_coding	ENSMUSE00000255664
3154333.ENSMUSG00000084846|ENSMUST00000135483:	chromosome3	94995042	94997350	-	ENSMUSG00000019338	zinc finger protein 687 [Source:MGI Symbol;Acc:MGI:1925516]	ENSMUSG00000005774	regulatory factor X, 5 (influences HLA class II expression) [Source:MGI Symbol;Acc:MGI:1858421]	ENSMUSG00000038861	phosphatidylinositol 4-kinase, catalytic, beta polypeptide [Source:MGI Symbol;Acc:MGI:1334433]	protein_coding	ENSMUST00000107251	protein_coding	ENSMUSE00000255664
3154333.ENSMUSG00000084846|ENSMUST00000135483:	chromosome3	94995042	94997350	-	ENSMUSG00000019338	zinc finger protein 687 [Source:MGI Symbol;Acc:MGI:1925516]	ENSMUSG00000005774	regulatory factor X, 5 (influences HLA class II expression) [Source:MGI Symbol;Acc:MGI:1858421]	ENSMUSG00000038861	phosphatidylinositol 4-kinase, catalytic, beta polypeptide [Source:MGI Symbol;Acc:MGI:1334433]	protein_coding	ENSMUST00000125476	protein_coding	ENSMUSE00000255664
3154333.ENSMUSG00000084846|ENSMUST00000135483:	chromosome3	94995042	94997350	-	ENSMUSG00000019338	zinc finger protein 687 [Source:MGI Symbol;Acc:MGI:1925516]	ENSMUSG00000005774	regulatory factor X, 5 (influences HLA class II expression) [Source:MGI Symbol;Acc:MGI:1858421]	ENSMUSG00000038861	phosphatidylinositol 4-kinase, catalytic, beta polypeptide [Source:MGI Symbol;Acc:MGI:1334433]	protein_coding	ENSMUST00000138209	protein_coding	ENSMUSE00001056978
3154333.ENSMUSG00000084846|ENSMUST00000135483:	chromosome3	94995042	94997350	-	ENSMUSG00000019338	zinc finger protein 687 [Source:MGI Symbol;Acc:MGI:1925516]	ENSMUSG00000005774	regulatory factor X, 5 (influences HLA class II expression) [Source:MGI Symbol;Acc:MGI:1858421]	ENSMUSG00000084846	RIKEN cDNA A730011C13 gene [Source:MGI Symbol;Acc:MGI:2442973]	lincRNA	ENSMUST00000141787	processed_transcript	ENSMUSE00000742886
3154333.ENSMUSG00000084846|ENSMUST00000135483:	chromosome3	94995042	94997350	-	ENSMUSG00000019338	zinc finger protein 687 [Source:MGI Symbol;Acc:MGI:1925516]	ENSMUSG00000005774	regulatory factor X, 5 (influences HLA class II expression) [Source:MGI Symbol;Acc:MGI:1858421]	ENSMUSG00000084846	RIKEN cDNA A730011C13 gene [Source:MGI Symbol;Acc:MGI:2442973]	lincRNA	ENSMUST00000135483	processed_transcript	ENSMUSE00000808900
3154347.ENSMUSG00000085092|ENSMUST00000137838:	chromosome14	69363913	69422001	-	ENSMUSG00000022066	ectonucleoside triphosphate diphosphohydrolase 4 [Source:MGI Symbol;Acc:MGI:1914714]	ENSMUSG00000047977	syncytin b [Source:MGI Symbol;Acc:MGI:3045308]	ENSMUSG00000095463	Ectonucleoside triphosphate diphosphohydrolase 4 [Source:UniProtKB/Swiss-Prot;Acc:Q9DBT4]	protein_coding	ENSMUST00000064831	protein_coding	ENSMUSE00001049520
3154347.ENSMUSG00000085092|ENSMUST00000137838:	chromosome14	69363913	69422001	-	ENSMUSG00000022066	ectonucleoside triphosphate diphosphohydrolase 4 [Source:MGI Symbol;Acc:MGI:1914714]	ENSMUSG00000047977	syncytin b [Source:MGI Symbol;Acc:MGI:3045308]	ENSMUSG00000094526		protein_coding	ENSMUST00000111062	protein_coding	ENSMUSE00001017643
3154347.ENSMUSG00000085092|ENSMUST00000137838:	chromosome14	69363913	69422001	-	ENSMUSG00000022066	ectonucleoside triphosphate diphosphohydrolase 4 [Source:MGI Symbol;Acc:MGI:1914714]	ENSMUSG00000047977	syncytin b [Source:MGI Symbol;Acc:MGI:3045308]	ENSMUSG00000093954		protein_coding	ENSMUST00000180059	protein_coding	ENSMUSE00000768501
3154349.ENSMUSG00000087132|ENSMUST00000133871:	chromosome19	4439558	4448183	+	ENSMUSG00000042041	RIKEN cDNA 2010003K11 gene [Source:MGI Symbol;Acc:MGI:1917111]	ENSMUSG00000041845	ras homolog gene family, member D [Source:MGI Symbol;Acc:MGI:108446]	ENSMUSG00000087132	RIKEN cDNA A930001C03 gene [Source:MGI Symbol;Acc:MGI:2441838]	lincRNA	ENSMUST00000154407	processed_transcript	ENSMUSE00000816561
3154349.ENSMUSG00000087132|ENSMUST00000133871:	chromosome19	4439558	4448183	+	ENSMUSG00000042041	RIKEN cDNA 2010003K11 gene [Source:MGI Symbol;Acc:MGI:1917111]	ENSMUSG00000041845	ras homolog gene family, member D [Source:MGI Symbol;Acc:MGI:108446]	ENSMUSG00000087132	RIKEN cDNA A930001C03 gene [Source:MGI Symbol;Acc:MGI:2441838]	lincRNA	ENSMUST00000133871	processed_transcript	ENSMUSE00000740086
3154349.ENSMUSG00000087132|ENSMUST00000133871:	chromosome19	4439558	4448183	+	ENSMUSG00000042041	RIKEN cDNA 2010003K11 gene [Source:MGI Symbol;Acc:MGI:1917111]	ENSMUSG00000041845	ras homolog gene family, member D [Source:MGI Symbol;Acc:MGI:108446]	ENSMUSG00000087132	RIKEN cDNA A930001C03 gene [Source:MGI Symbol;Acc:MGI:2441838]	lincRNA	ENSMUST00000132579	processed_transcript	ENSMUSE00000792418
3154349.ENSMUSG00000087132|ENSMUST00000133871:	chromosome19	4439558	4448183	+	ENSMUSG00000042041	RIKEN cDNA 2010003K11 gene [Source:MGI Symbol;Acc:MGI:1917111]	ENSMUSG00000041845	ras homolog gene family, member D [Source:MGI Symbol;Acc:MGI:108446]	ENSMUSG00000087132	RIKEN cDNA A930001C03 gene [Source:MGI Symbol;Acc:MGI:2441838]	lincRNA	ENSMUST00000136632	retained_intron	ENSMUSE00000795162
3154349.ENSMUSG00000087132|ENSMUST00000133871:	chromosome19	4439558	4448183	+	ENSMUSG00000042041	RIKEN cDNA 2010003K11 gene [Source:MGI Symbol;Acc:MGI:1917111]	ENSMUSG00000041845	ras homolog gene family, member D [Source:MGI Symbol;Acc:MGI:108446]	ENSMUSG00000049303	synaptotagmin XII [Source:MGI Symbol;Acc:MGI:2159601]	protein_coding	ENSMUST00000059295	protein_coding	ENSMUSE00000340619
3154349.ENSMUSG00000087132|ENSMUST00000133871:	chromosome19	4439558	4448183	+	ENSMUSG00000042041	RIKEN cDNA 2010003K11 gene [Source:MGI Symbol;Acc:MGI:1917111]	ENSMUSG00000041845	ras homolog gene family, member D [Source:MGI Symbol;Acc:MGI:108446]	ENSMUSG00000049303	synaptotagmin XII [Source:MGI Symbol;Acc:MGI:2159601]	protein_coding	ENSMUST00000128114	processed_transcript	ENSMUSE00000842366
3154351.ENSMUSG00000085636|ENSMUST00000140273:	chromosome11	120150561	120152341	+	ENSMUSG00000039741	BAH domain and coiled-coil containing 1 [Source:MGI Symbol;Acc:MGI:2679272]	ENSMUSG00000078572	RIKEN cDNA 1810043H04 gene [Source:MGI Symbol;Acc:MGI:1913676]	ENSMUSG00000061306	solute carrier family 38, member 10 [Source:MGI Symbol;Acc:MGI:1919305]	protein_coding	ENSMUST00000103018	protein_coding	ENSMUSE00000788605
3154351.ENSMUSG00000085636|ENSMUST00000140273:	chromosome11	120150561	120152341	+	ENSMUSG00000039741	BAH domain and coiled-coil containing 1 [Source:MGI Symbol;Acc:MGI:2679272]	ENSMUSG00000078572	RIKEN cDNA 1810043H04 gene [Source:MGI Symbol;Acc:MGI:1913676]	ENSMUSG00000061306	solute carrier family 38, member 10 [Source:MGI Symbol;Acc:MGI:1919305]	protein_coding	ENSMUST00000045402	protein_coding	ENSMUSE00000788605
3154351.ENSMUSG00000085636|ENSMUST00000140273:	chromosome11	120150561	120152341	+	ENSMUSG00000039741	BAH domain and coiled-coil containing 1 [Source:MGI Symbol;Acc:MGI:2679272]	ENSMUSG00000078572	RIKEN cDNA 1810043H04 gene [Source:MGI Symbol;Acc:MGI:1913676]	ENSMUSG00000061306	solute carrier family 38, member 10 [Source:MGI Symbol;Acc:MGI:1919305]	protein_coding	ENSMUST00000154444	processed_transcript	ENSMUSE00000756839
3154351.ENSMUSG00000085636|ENSMUST00000140273:	chromosome11	120150561	120152341	+	ENSMUSG00000039741	BAH domain and coiled-coil containing 1 [Source:MGI Symbol;Acc:MGI:2679272]	ENSMUSG00000078572	RIKEN cDNA 1810043H04 gene [Source:MGI Symbol;Acc:MGI:1913676]	ENSMUSG00000061306	solute carrier family 38, member 10 [Source:MGI Symbol;Acc:MGI:1919305]	protein_coding	ENSMUST00000076697	protein_coding	ENSMUSE00000788605
3154351.ENSMUSG00000085636|ENSMUST00000140273:	chromosome11	120150561	120152341	+	ENSMUSG00000039741	BAH domain and coiled-coil containing 1 [Source:MGI Symbol;Acc:MGI:2679272]	ENSMUSG00000078572	RIKEN cDNA 1810043H04 gene [Source:MGI Symbol;Acc:MGI:1913676]	ENSMUSG00000061306	solute carrier family 38, member 10 [Source:MGI Symbol;Acc:MGI:1919305]	protein_coding	ENSMUST00000053692	protein_coding	ENSMUSE00000788605
3154351.ENSMUSG00000085636|ENSMUST00000140273:	chromosome11	120150561	120152341	+	ENSMUSG00000039741	BAH domain and coiled-coil containing 1 [Source:MGI Symbol;Acc:MGI:2679272]	ENSMUSG00000078572	RIKEN cDNA 1810043H04 gene [Source:MGI Symbol;Acc:MGI:1913676]	ENSMUSG00000061306	solute carrier family 38, member 10 [Source:MGI Symbol;Acc:MGI:1919305]	protein_coding	ENSMUST00000132239	processed_transcript	ENSMUSE00000734135
3154351.ENSMUSG00000085636|ENSMUST00000140273:	chromosome11	120150561	120152341	+	ENSMUSG00000039741	BAH domain and coiled-coil containing 1 [Source:MGI Symbol;Acc:MGI:2679272]	ENSMUSG00000078572	RIKEN cDNA 1810043H04 gene [Source:MGI Symbol;Acc:MGI:1913676]	ENSMUSG00000061306	solute carrier family 38, member 10 [Source:MGI Symbol;Acc:MGI:1919305]	protein_coding	ENSMUST00000150315	processed_transcript	ENSMUSE00000826131
3154351.ENSMUSG00000085636|ENSMUST00000140273:	chromosome11	120150561	120152341	+	ENSMUSG00000039741	BAH domain and coiled-coil containing 1 [Source:MGI Symbol;Acc:MGI:2679272]	ENSMUSG00000078572	RIKEN cDNA 1810043H04 gene [Source:MGI Symbol;Acc:MGI:1913676]	ENSMUSG00000061306	solute carrier family 38, member 10 [Source:MGI Symbol;Acc:MGI:1919305]	protein_coding	ENSMUST00000135605	processed_transcript	ENSMUSE00000836149
3154351.ENSMUSG00000085636|ENSMUST00000140273:	chromosome11	120150561	120152341	+	ENSMUSG00000039741	BAH domain and coiled-coil containing 1 [Source:MGI Symbol;Acc:MGI:2679272]	ENSMUSG00000078572	RIKEN cDNA 1810043H04 gene [Source:MGI Symbol;Acc:MGI:1913676]	ENSMUSG00000061306	solute carrier family 38, member 10 [Source:MGI Symbol;Acc:MGI:1919305]	protein_coding	ENSMUST00000179094	protein_coding	ENSMUSE00001046678
3154351.ENSMUSG00000085636|ENSMUST00000140273:	chromosome11	120150561	120152341	+	ENSMUSG00000039741	BAH domain and coiled-coil containing 1 [Source:MGI Symbol;Acc:MGI:2679272]	ENSMUSG00000078572	RIKEN cDNA 1810043H04 gene [Source:MGI Symbol;Acc:MGI:1913676]	ENSMUSG00000085636	predicted gene 11769 [Source:MGI Symbol;Acc:MGI:3702101]	lincRNA	ENSMUST00000140273	processed_transcript	ENSMUSE00000818124
3154355.ENSMUSG00000046413|ENSMUST00000133337:	chromosome8	91800414	91807539	+	ENSMUSG00000031737	Iroquois related homeobox 5 (Drosophila) [Source:MGI Symbol;Acc:MGI:1859086]	ENSMUSG00000055932	fat mass and obesity associated [Source:MGI Symbol;Acc:MGI:1347093]	ENSMUSG00000031734	Iroquois related homeobox 3 (Drosophila) [Source:MGI Symbol;Acc:MGI:1197522]	protein_coding	ENSMUST00000175795	protein_coding	ENSMUSE00000957993
3154355.ENSMUSG00000046413|ENSMUST00000133337:	chromosome8	91800414	91807539	+	ENSMUSG00000031737	Iroquois related homeobox 5 (Drosophila) [Source:MGI Symbol;Acc:MGI:1859086]	ENSMUSG00000055932	fat mass and obesity associated [Source:MGI Symbol;Acc:MGI:1347093]	ENSMUSG00000031734	Iroquois related homeobox 3 (Drosophila) [Source:MGI Symbol;Acc:MGI:1197522]	protein_coding	ENSMUST00000093312	protein_coding	ENSMUSE00000581028
3154355.ENSMUSG00000046413|ENSMUST00000133337:	chromosome8	91800414	91807539	+	ENSMUSG00000031737	Iroquois related homeobox 5 (Drosophila) [Source:MGI Symbol;Acc:MGI:1859086]	ENSMUSG00000055932	fat mass and obesity associated [Source:MGI Symbol;Acc:MGI:1347093]	ENSMUSG00000046413	RIKEN cDNA D230002A01 gene [Source:MGI Symbol;Acc:MGI:2441953]	lincRNA	ENSMUST00000133337	antisense	ENSMUSE00000990739
3154355.ENSMUSG00000046413|ENSMUST00000133337:	chromosome8	91800414	91807539	+	ENSMUSG00000031737	Iroquois related homeobox 5 (Drosophila) [Source:MGI Symbol;Acc:MGI:1859086]	ENSMUSG00000055932	fat mass and obesity associated [Source:MGI Symbol;Acc:MGI:1347093]	ENSMUSG00000046413	RIKEN cDNA D230002A01 gene [Source:MGI Symbol;Acc:MGI:2441953]	lincRNA	ENSMUST00000133528	antisense	ENSMUSE00000826519
3154355.ENSMUSG00000046413|ENSMUST00000133337:	chromosome8	91800414	91807539	+	ENSMUSG00000031737	Iroquois related homeobox 5 (Drosophila) [Source:MGI Symbol;Acc:MGI:1859086]	ENSMUSG00000055932	fat mass and obesity associated [Source:MGI Symbol;Acc:MGI:1347093]	ENSMUSG00000046413	RIKEN cDNA D230002A01 gene [Source:MGI Symbol;Acc:MGI:2441953]	lincRNA	ENSMUST00000062522	processed_transcript	ENSMUSE00001086988
3154383.ENSMUSG00000086023|ENSMUST00000138649:	chromosome12	105336992	105383930	+	ENSMUSG00000094910	uncharacterized protein LOC268595 [Source:RefSeq peptide;Acc:NP_001239437]	ENSMUSG00000041359	T cell lymphoma breakpoint 1 [Source:MGI Symbol;Acc:MGI:1097166]	Intergenic	\N	\N	\N	\N	\N
3154390.ENSMUSG00000055897|ENSMUST00000132669:	chromosome2	173581198	173629550	-	ENSMUSG00000027519	RAB22A, member RAS oncogene family [Source:MGI Symbol;Acc:MGI:105072]	ENSMUSG00000027517	ankyrin repeat domain 60 [Source:MGI Symbol;Acc:MGI:1917315]	ENSMUSG00000055897	protein phosphatase 4, regulatory subunit 1-like, pseudogene [Source:MGI Symbol;Acc:MGI:1924560]	pseudogene	ENSMUST00000141051	processed_transcript	ENSMUSE00000784157
3154390.ENSMUSG00000055897|ENSMUST00000132669:	chromosome2	173581198	173629550	-	ENSMUSG00000027519	RAB22A, member RAS oncogene family [Source:MGI Symbol;Acc:MGI:105072]	ENSMUSG00000027517	ankyrin repeat domain 60 [Source:MGI Symbol;Acc:MGI:1917315]	ENSMUSG00000055897	protein phosphatase 4, regulatory subunit 1-like, pseudogene [Source:MGI Symbol;Acc:MGI:1924560]	pseudogene	ENSMUST00000151763	processed_transcript	ENSMUSE00000837729
3154390.ENSMUSG00000055897|ENSMUST00000132669:	chromosome2	173581198	173629550	-	ENSMUSG00000027519	RAB22A, member RAS oncogene family [Source:MGI Symbol;Acc:MGI:105072]	ENSMUSG00000027517	ankyrin repeat domain 60 [Source:MGI Symbol;Acc:MGI:1917315]	ENSMUSG00000055897	protein phosphatase 4, regulatory subunit 1-like, pseudogene [Source:MGI Symbol;Acc:MGI:1924560]	pseudogene	ENSMUST00000153162	retained_intron	ENSMUSE00000732622
3154390.ENSMUSG00000055897|ENSMUST00000132669:	chromosome2	173581198	173629550	-	ENSMUSG00000027519	RAB22A, member RAS oncogene family [Source:MGI Symbol;Acc:MGI:105072]	ENSMUSG00000027517	ankyrin repeat domain 60 [Source:MGI Symbol;Acc:MGI:1917315]	ENSMUSG00000055897	protein phosphatase 4, regulatory subunit 1-like, pseudogene [Source:MGI Symbol;Acc:MGI:1924560]	pseudogene	ENSMUST00000142320	processed_transcript	ENSMUSE00000773550
3154390.ENSMUSG00000055897|ENSMUST00000132669:	chromosome2	173581198	173629550	-	ENSMUSG00000027519	RAB22A, member RAS oncogene family [Source:MGI Symbol;Acc:MGI:105072]	ENSMUSG00000027517	ankyrin repeat domain 60 [Source:MGI Symbol;Acc:MGI:1917315]	ENSMUSG00000055897	protein phosphatase 4, regulatory subunit 1-like, pseudogene [Source:MGI Symbol;Acc:MGI:1924560]	pseudogene	ENSMUST00000154908	retained_intron	ENSMUSE00000826288
3154390.ENSMUSG00000055897|ENSMUST00000132669:	chromosome2	173581198	173629550	-	ENSMUSG00000027519	RAB22A, member RAS oncogene family [Source:MGI Symbol;Acc:MGI:105072]	ENSMUSG00000027517	ankyrin repeat domain 60 [Source:MGI Symbol;Acc:MGI:1917315]	ENSMUSG00000055897	protein phosphatase 4, regulatory subunit 1-like, pseudogene [Source:MGI Symbol;Acc:MGI:1924560]	pseudogene	ENSMUST00000149947	processed_transcript	ENSMUSE00000770315
3154390.ENSMUSG00000055897|ENSMUST00000132669:	chromosome2	173581198	173629550	-	ENSMUSG00000027519	RAB22A, member RAS oncogene family [Source:MGI Symbol;Acc:MGI:105072]	ENSMUSG00000027517	ankyrin repeat domain 60 [Source:MGI Symbol;Acc:MGI:1917315]	ENSMUSG00000055897	protein phosphatase 4, regulatory subunit 1-like, pseudogene [Source:MGI Symbol;Acc:MGI:1924560]	pseudogene	ENSMUST00000148111	processed_transcript	ENSMUSE00000773550
3154390.ENSMUSG00000055897|ENSMUST00000132669:	chromosome2	173581198	173629550	-	ENSMUSG00000027519	RAB22A, member RAS oncogene family [Source:MGI Symbol;Acc:MGI:105072]	ENSMUSG00000027517	ankyrin repeat domain 60 [Source:MGI Symbol;Acc:MGI:1917315]	ENSMUSG00000055897	protein phosphatase 4, regulatory subunit 1-like, pseudogene [Source:MGI Symbol;Acc:MGI:1924560]	pseudogene	ENSMUST00000133185	retained_intron	ENSMUSE00000825112
3154390.ENSMUSG00000055897|ENSMUST00000132669:	chromosome2	173581198	173629550	-	ENSMUSG00000027519	RAB22A, member RAS oncogene family [Source:MGI Symbol;Acc:MGI:105072]	ENSMUSG00000027517	ankyrin repeat domain 60 [Source:MGI Symbol;Acc:MGI:1917315]	ENSMUSG00000055897	protein phosphatase 4, regulatory subunit 1-like, pseudogene [Source:MGI Symbol;Acc:MGI:1924560]	pseudogene	ENSMUST00000148213	retained_intron	ENSMUSE00000811612
3154390.ENSMUSG00000055897|ENSMUST00000132669:	chromosome2	173581198	173629550	-	ENSMUSG00000027519	RAB22A, member RAS oncogene family [Source:MGI Symbol;Acc:MGI:105072]	ENSMUSG00000027517	ankyrin repeat domain 60 [Source:MGI Symbol;Acc:MGI:1917315]	ENSMUSG00000055897	protein phosphatase 4, regulatory subunit 1-like, pseudogene [Source:MGI Symbol;Acc:MGI:1924560]	pseudogene	ENSMUST00000140992	processed_transcript	ENSMUSE00000827193
3154390.ENSMUSG00000055897|ENSMUST00000132669:	chromosome2	173581198	173629550	-	ENSMUSG00000027519	RAB22A, member RAS oncogene family [Source:MGI Symbol;Acc:MGI:105072]	ENSMUSG00000027517	ankyrin repeat domain 60 [Source:MGI Symbol;Acc:MGI:1917315]	ENSMUSG00000055897	protein phosphatase 4, regulatory subunit 1-like, pseudogene [Source:MGI Symbol;Acc:MGI:1924560]	pseudogene	ENSMUST00000127022	processed_transcript	ENSMUSE00000750943
3154390.ENSMUSG00000055897|ENSMUST00000132669:	chromosome2	173581198	173629550	-	ENSMUSG00000027519	RAB22A, member RAS oncogene family [Source:MGI Symbol;Acc:MGI:105072]	ENSMUSG00000027517	ankyrin repeat domain 60 [Source:MGI Symbol;Acc:MGI:1917315]	ENSMUSG00000055897	protein phosphatase 4, regulatory subunit 1-like, pseudogene [Source:MGI Symbol;Acc:MGI:1924560]	pseudogene	ENSMUST00000132669	transcribed_unprocessed_pseudogene	ENSMUSE00000819787
3154422.ENSMUSG00000085661|ENSMUST00000135143:	chromosome1	9747647	9791922	+	ENSMUSG00000025915	serum/glucocorticoid regulated kinase 3 [Source:MGI Symbol;Acc:MGI:2182368]	ENSMUSG00000025912	myeloblastosis oncogene-like 1 [Source:MGI Symbol;Acc:MGI:99925]	ENSMUSG00000045210	valosin containing protein (p97)/p47 complex interacting protein 1 [Source:MGI Symbol;Acc:MGI:1917925]	protein_coding	ENSMUST00000057438	protein_coding	ENSMUSE00000373485
3154431.ENSMUSG00000043168|ENSMUST00000132729:	chromosome18	21651564	21655141	+	ENSMUSG00000024306	RIKEN cDNA 4921528I01 gene [Source:MGI Symbol;Acc:MGI:1918200]	ENSMUSG00000042680	family with sequence similarity 59, member A [Source:MGI Symbol;Acc:MGI:2685790]	ENSMUSG00000042514	kelch-like 14 (Drosophila) [Source:MGI Symbol;Acc:MGI:1921249]	protein_coding	ENSMUST00000122333	protein_coding	ENSMUSE00000717525
3154431.ENSMUSG00000043168|ENSMUST00000132729:	chromosome18	21651564	21655141	+	ENSMUSG00000024306	RIKEN cDNA 4921528I01 gene [Source:MGI Symbol;Acc:MGI:1918200]	ENSMUSG00000042680	family with sequence similarity 59, member A [Source:MGI Symbol;Acc:MGI:2685790]	ENSMUSG00000042514	kelch-like 14 (Drosophila) [Source:MGI Symbol;Acc:MGI:1921249]	protein_coding	ENSMUST00000049105	protein_coding	ENSMUSE00000401900
3154431.ENSMUSG00000043168|ENSMUST00000132729:	chromosome18	21651564	21655141	+	ENSMUSG00000024306	RIKEN cDNA 4921528I01 gene [Source:MGI Symbol;Acc:MGI:1918200]	ENSMUSG00000042680	family with sequence similarity 59, member A [Source:MGI Symbol;Acc:MGI:2685790]	ENSMUSG00000043168	RIKEN cDNA 4930426D05 gene [Source:MGI Symbol;Acc:MGI:1921894]	pseudogene	ENSMUST00000132729	processed_transcript	ENSMUSE00000770507
3154431.ENSMUSG00000043168|ENSMUST00000132729:	chromosome18	21651564	21655141	+	ENSMUSG00000024306	RIKEN cDNA 4921528I01 gene [Source:MGI Symbol;Acc:MGI:1918200]	ENSMUSG00000042680	family with sequence similarity 59, member A [Source:MGI Symbol;Acc:MGI:2685790]	ENSMUSG00000043168	RIKEN cDNA 4930426D05 gene [Source:MGI Symbol;Acc:MGI:1921894]	pseudogene	ENSMUST00000127684	unitary_pseudogene	ENSMUSE00000830432
3154431.ENSMUSG00000043168|ENSMUST00000132729:	chromosome18	21651564	21655141	+	ENSMUSG00000024306	RIKEN cDNA 4921528I01 gene [Source:MGI Symbol;Acc:MGI:1918200]	ENSMUSG00000042680	family with sequence similarity 59, member A [Source:MGI Symbol;Acc:MGI:2685790]	ENSMUSG00000043168	RIKEN cDNA 4930426D05 gene [Source:MGI Symbol;Acc:MGI:1921894]	pseudogene	ENSMUST00000144487	processed_transcript	ENSMUSE00000729305
3154431.ENSMUSG00000043168|ENSMUST00000132729:	chromosome18	21651564	21655141	+	ENSMUSG00000024306	RIKEN cDNA 4921528I01 gene [Source:MGI Symbol;Acc:MGI:1918200]	ENSMUSG00000042680	family with sequence similarity 59, member A [Source:MGI Symbol;Acc:MGI:2685790]	ENSMUSG00000043168	RIKEN cDNA 4930426D05 gene [Source:MGI Symbol;Acc:MGI:1921894]	pseudogene	ENSMUST00000143378	processed_transcript	ENSMUSE00000729777
3154431.ENSMUSG00000043168|ENSMUST00000132729:	chromosome18	21651564	21655141	+	ENSMUSG00000024306	RIKEN cDNA 4921528I01 gene [Source:MGI Symbol;Acc:MGI:1918200]	ENSMUSG00000042680	family with sequence similarity 59, member A [Source:MGI Symbol;Acc:MGI:2685790]	ENSMUSG00000043168	RIKEN cDNA 4930426D05 gene [Source:MGI Symbol;Acc:MGI:1921894]	pseudogene	ENSMUST00000139804	processed_transcript	ENSMUSE00000822330
3154440.ENSMUSG00000075029|ENSMUST00000139822:	chromosome13	23756202	23757620	-	ENSMUSG00000060093	histone cluster 1, H4a [Source:MGI Symbol;Acc:MGI:2448419]	ENSMUSG00000069267	histone cluster 1, H3b [Source:MGI Symbol;Acc:MGI:2448319]	ENSMUSG00000075029	RIKEN cDNA 4930558J22 gene [Source:MGI Symbol;Acc:MGI:3590517]	lincRNA	ENSMUST00000139822	processed_transcript	ENSMUSE00000813232
3154440.ENSMUSG00000075029|ENSMUST00000139822:	chromosome13	23756202	23757620	-	ENSMUSG00000060093	histone cluster 1, H4a [Source:MGI Symbol;Acc:MGI:2448419]	ENSMUSG00000069267	histone cluster 1, H3b [Source:MGI Symbol;Acc:MGI:2448319]	ENSMUSG00000069266	histone cluster 1, H4b [Source:MGI Symbol;Acc:MGI:2448420]	protein_coding	ENSMUST00000102965	protein_coding	ENSMUSE00000660890
3154443.ENSMUSG00000006638|ENSMUST00000131757:	chromosome5	30950065	30955091	+	ENSMUSG00000006642	transcription factor 23 [Source:MGI Symbol;Acc:MGI:1934960]	ENSMUSG00000029161	cell growth regulator with EF hand domain 1 [Source:MGI Symbol;Acc:MGI:1915817]	ENSMUSG00000006638	abhydrolase domain containing 1 [Source:MGI Symbol;Acc:MGI:1931013]	lincRNA	ENSMUST00000131757	processed_transcript	ENSMUSE00000737872
3154443.ENSMUSG00000006638|ENSMUST00000131757:	chromosome5	30950065	30955091	+	ENSMUSG00000006642	transcription factor 23 [Source:MGI Symbol;Acc:MGI:1934960]	ENSMUSG00000029161	cell growth regulator with EF hand domain 1 [Source:MGI Symbol;Acc:MGI:1915817]	ENSMUSG00000006638	abhydrolase domain containing 1 [Source:MGI Symbol;Acc:MGI:1931013]	lincRNA	ENSMUST00000133844	retained_intron	ENSMUSE00001040827
3154443.ENSMUSG00000006638|ENSMUST00000131757:	chromosome5	30950065	30955091	+	ENSMUSG00000006642	transcription factor 23 [Source:MGI Symbol;Acc:MGI:1934960]	ENSMUSG00000029161	cell growth regulator with EF hand domain 1 [Source:MGI Symbol;Acc:MGI:1915817]	ENSMUSG00000006638	abhydrolase domain containing 1 [Source:MGI Symbol;Acc:MGI:1931013]	lincRNA	ENSMUST00000138902	retained_intron	ENSMUSE00000754969
3154443.ENSMUSG00000006638|ENSMUST00000131757:	chromosome5	30950065	30955091	+	ENSMUSG00000006642	transcription factor 23 [Source:MGI Symbol;Acc:MGI:1934960]	ENSMUSG00000029161	cell growth regulator with EF hand domain 1 [Source:MGI Symbol;Acc:MGI:1915817]	ENSMUSG00000006638	abhydrolase domain containing 1 [Source:MGI Symbol;Acc:MGI:1931013]	lincRNA	ENSMUST00000006814	processed_transcript	ENSMUSE00001061480
3154443.ENSMUSG00000006638|ENSMUST00000131757:	chromosome5	30950065	30955091	+	ENSMUSG00000006642	transcription factor 23 [Source:MGI Symbol;Acc:MGI:1934960]	ENSMUSG00000029161	cell growth regulator with EF hand domain 1 [Source:MGI Symbol;Acc:MGI:1915817]	ENSMUSG00000045302	prolactin regulatory element binding [Source:MGI Symbol;Acc:MGI:1355326]	protein_coding	ENSMUST00000148214	protein_coding	ENSMUSE00001070734
3154443.ENSMUSG00000006638|ENSMUST00000131757:	chromosome5	30950065	30955091	+	ENSMUSG00000006642	transcription factor 23 [Source:MGI Symbol;Acc:MGI:1934960]	ENSMUSG00000029161	cell growth regulator with EF hand domain 1 [Source:MGI Symbol;Acc:MGI:1915817]	ENSMUSG00000045302	prolactin regulatory element binding [Source:MGI Symbol;Acc:MGI:1355326]	protein_coding	ENSMUST00000074840	protein_coding	ENSMUSE00001032041
3154443.ENSMUSG00000006638|ENSMUST00000131757:	chromosome5	30950065	30955091	+	ENSMUSG00000006642	transcription factor 23 [Source:MGI Symbol;Acc:MGI:1934960]	ENSMUSG00000029161	cell growth regulator with EF hand domain 1 [Source:MGI Symbol;Acc:MGI:1915817]	ENSMUSG00000045302	prolactin regulatory element binding [Source:MGI Symbol;Acc:MGI:1355326]	protein_coding	ENSMUST00000088063	protein_coding	ENSMUSE00000549845
3154454.ENSMUSG00000085859|ENSMUST00000131438:	chromosome8	109075221	109253639	+	ENSMUSG00000031727	polyamine modulated factor 1 binding protein 1 [Source:MGI Symbol;Acc:MGI:1930136]	ENSMUSG00000038872	zinc finger homeobox 3 [Source:MGI Symbol;Acc:MGI:99948]	ENSMUSG00000054165	RIKEN cDNA 4922502B01 gene [Source:MGI Symbol;Acc:MGI:1918204]	protein_coding	ENSMUST00000067018	protein_coding	ENSMUSE00000457698
3154454.ENSMUSG00000085859|ENSMUST00000131438:	chromosome8	109075221	109253639	+	ENSMUSG00000031727	polyamine modulated factor 1 binding protein 1 [Source:MGI Symbol;Acc:MGI:1930136]	ENSMUSG00000038872	zinc finger homeobox 3 [Source:MGI Symbol;Acc:MGI:99948]	ENSMUSG00000057387	RIKEN cDNA 4922502B01 gene [Source:MGI Symbol;Acc:MGI:1918204]	protein_coding	ENSMUST00000079189	protein_coding	ENSMUSE00000457460
3154465.ENSMUSG00000085159|ENSMUST00000130266:	chromosome9	75897842	76015192	-	ENSMUSG00000059383	GDNF family receptor alpha like [Source:MGI Symbol;Acc:MGI:3607786]	ENSMUSG00000032181	secretogranin III [Source:MGI Symbol;Acc:MGI:103032]	ENSMUSG00000032179	bone morphogenetic protein 5 [Source:MGI Symbol;Acc:MGI:88181]	protein_coding	ENSMUST00000012281	protein_coding	ENSMUSE00000333475
3154465.ENSMUSG00000085159|ENSMUST00000130266:	chromosome9	75897842	76015192	-	ENSMUSG00000059383	GDNF family receptor alpha like [Source:MGI Symbol;Acc:MGI:3607786]	ENSMUSG00000032181	secretogranin III [Source:MGI Symbol;Acc:MGI:103032]	ENSMUSG00000093025		snRNA	ENSMUST00000175284	snRNA	ENSMUSE00000945932
3154465.ENSMUSG00000085159|ENSMUST00000130266:	chromosome9	75897842	76015192	-	ENSMUSG00000059383	GDNF family receptor alpha like [Source:MGI Symbol;Acc:MGI:3607786]	ENSMUSG00000032181	secretogranin III [Source:MGI Symbol;Acc:MGI:103032]	ENSMUSG00000007908	3-hydroxymethyl-3-methylglutaryl-Coenzyme A lyase-like 1 [Source:MGI Symbol;Acc:MGI:2446108]	protein_coding	ENSMUST00000008052	protein_coding	ENSMUSE00000816733
3154465.ENSMUSG00000085159|ENSMUST00000130266:	chromosome9	75897842	76015192	-	ENSMUSG00000059383	GDNF family receptor alpha like [Source:MGI Symbol;Acc:MGI:3607786]	ENSMUSG00000032181	secretogranin III [Source:MGI Symbol;Acc:MGI:103032]	ENSMUSG00000007908	3-hydroxymethyl-3-methylglutaryl-Coenzyme A lyase-like 1 [Source:MGI Symbol;Acc:MGI:2446108]	protein_coding	ENSMUST00000126321	retained_intron	ENSMUSE00000967325
3154465.ENSMUSG00000085159|ENSMUST00000130266:	chromosome9	75897842	76015192	-	ENSMUSG00000059383	GDNF family receptor alpha like [Source:MGI Symbol;Acc:MGI:3607786]	ENSMUSG00000032181	secretogranin III [Source:MGI Symbol;Acc:MGI:103032]	ENSMUSG00000007908	3-hydroxymethyl-3-methylglutaryl-Coenzyme A lyase-like 1 [Source:MGI Symbol;Acc:MGI:2446108]	protein_coding	ENSMUST00000121592	protein_coding	ENSMUSE00001044145
3154465.ENSMUSG00000085159|ENSMUST00000130266:	chromosome9	75897842	76015192	-	ENSMUSG00000059383	GDNF family receptor alpha like [Source:MGI Symbol;Acc:MGI:3607786]	ENSMUSG00000032181	secretogranin III [Source:MGI Symbol;Acc:MGI:103032]	ENSMUSG00000007908	3-hydroxymethyl-3-methylglutaryl-Coenzyme A lyase-like 1 [Source:MGI Symbol;Acc:MGI:2446108]	protein_coding	ENSMUST00000117981	protein_coding	ENSMUSE00001044145
3154474.ENSMUSG00000086844|ENSMUST00000134845:	chromosome7	141359140	141365082	-	ENSMUSG00000025503	transaldolase 1 [Source:MGI Symbol;Acc:MGI:1274789]	ENSMUSG00000025505	transmembrane protein 80 [Source:MGI Symbol;Acc:MGI:1918698]	ENSMUSG00000025504	EPS8-like 2 [Source:MGI Symbol;Acc:MGI:2138828]	protein_coding	ENSMUST00000026577	protein_coding	ENSMUSE00000971224
3154474.ENSMUSG00000086844|ENSMUST00000134845:	chromosome7	141359140	141365082	-	ENSMUSG00000025503	transaldolase 1 [Source:MGI Symbol;Acc:MGI:1274789]	ENSMUSG00000025505	transmembrane protein 80 [Source:MGI Symbol;Acc:MGI:1918698]	ENSMUSG00000025504	EPS8-like 2 [Source:MGI Symbol;Acc:MGI:2138828]	protein_coding	ENSMUST00000140025	retained_intron	ENSMUSE00001006926
3154474.ENSMUSG00000086844|ENSMUST00000134845:	chromosome7	141359140	141365082	-	ENSMUSG00000025503	transaldolase 1 [Source:MGI Symbol;Acc:MGI:1274789]	ENSMUSG00000025505	transmembrane protein 80 [Source:MGI Symbol;Acc:MGI:1918698]	ENSMUSG00000025504	EPS8-like 2 [Source:MGI Symbol;Acc:MGI:2138828]	protein_coding	ENSMUST00000127501	retained_intron	ENSMUSE00000740135
3154474.ENSMUSG00000086844|ENSMUST00000134845:	chromosome7	141359140	141365082	-	ENSMUSG00000025503	transaldolase 1 [Source:MGI Symbol;Acc:MGI:1274789]	ENSMUSG00000025505	transmembrane protein 80 [Source:MGI Symbol;Acc:MGI:1918698]	ENSMUSG00000025504	EPS8-like 2 [Source:MGI Symbol;Acc:MGI:2138828]	protein_coding	ENSMUST00000136240	processed_transcript	ENSMUSE00000809492
3154474.ENSMUSG00000086844|ENSMUST00000134845:	chromosome7	141359140	141365082	-	ENSMUSG00000025503	transaldolase 1 [Source:MGI Symbol;Acc:MGI:1274789]	ENSMUSG00000025505	transmembrane protein 80 [Source:MGI Symbol;Acc:MGI:1918698]	ENSMUSG00000025504	EPS8-like 2 [Source:MGI Symbol;Acc:MGI:2138828]	protein_coding	ENSMUST00000133669	processed_transcript	ENSMUSE00000823229
3154474.ENSMUSG00000086844|ENSMUST00000134845:	chromosome7	141359140	141365082	-	ENSMUSG00000025503	transaldolase 1 [Source:MGI Symbol;Acc:MGI:1274789]	ENSMUSG00000025505	transmembrane protein 80 [Source:MGI Symbol;Acc:MGI:1918698]	ENSMUSG00000025504	EPS8-like 2 [Source:MGI Symbol;Acc:MGI:2138828]	protein_coding	ENSMUST00000155729	processed_transcript	ENSMUSE00000805176
3154474.ENSMUSG00000086844|ENSMUST00000134845:	chromosome7	141359140	141365082	-	ENSMUSG00000025503	transaldolase 1 [Source:MGI Symbol;Acc:MGI:1274789]	ENSMUSG00000025505	transmembrane protein 80 [Source:MGI Symbol;Acc:MGI:1918698]	ENSMUSG00000086844	RIKEN cDNA B230206H07 gene [Source:MGI Symbol;Acc:MGI:2444929]	lincRNA	ENSMUST00000134845	processed_transcript	ENSMUSE00000839785
3154474.ENSMUSG00000086844|ENSMUST00000134845:	chromosome7	141359140	141365082	-	ENSMUSG00000025503	transaldolase 1 [Source:MGI Symbol;Acc:MGI:1274789]	ENSMUSG00000025505	transmembrane protein 80 [Source:MGI Symbol;Acc:MGI:1918698]	ENSMUSG00000086844	RIKEN cDNA B230206H07 gene [Source:MGI Symbol;Acc:MGI:2444929]	lincRNA	ENSMUST00000129373	processed_transcript	ENSMUSE00000750827
3154475.ENSMUSG00000043168|ENSMUST00000139804:	chromosome18	21652562	21656105	+	ENSMUSG00000024306	RIKEN cDNA 4921528I01 gene [Source:MGI Symbol;Acc:MGI:1918200]	ENSMUSG00000042680	family with sequence similarity 59, member A [Source:MGI Symbol;Acc:MGI:2685790]	ENSMUSG00000042514	kelch-like 14 (Drosophila) [Source:MGI Symbol;Acc:MGI:1921249]	protein_coding	ENSMUST00000122333	protein_coding	ENSMUSE00000713698
3154475.ENSMUSG00000043168|ENSMUST00000139804:	chromosome18	21652562	21656105	+	ENSMUSG00000024306	RIKEN cDNA 4921528I01 gene [Source:MGI Symbol;Acc:MGI:1918200]	ENSMUSG00000042680	family with sequence similarity 59, member A [Source:MGI Symbol;Acc:MGI:2685790]	ENSMUSG00000043168	RIKEN cDNA 4930426D05 gene [Source:MGI Symbol;Acc:MGI:1921894]	pseudogene	ENSMUST00000132729	processed_transcript	ENSMUSE00000770507
3154475.ENSMUSG00000043168|ENSMUST00000139804:	chromosome18	21652562	21656105	+	ENSMUSG00000024306	RIKEN cDNA 4921528I01 gene [Source:MGI Symbol;Acc:MGI:1918200]	ENSMUSG00000042680	family with sequence similarity 59, member A [Source:MGI Symbol;Acc:MGI:2685790]	ENSMUSG00000043168	RIKEN cDNA 4930426D05 gene [Source:MGI Symbol;Acc:MGI:1921894]	pseudogene	ENSMUST00000127684	unitary_pseudogene	ENSMUSE00000830432
3154475.ENSMUSG00000043168|ENSMUST00000139804:	chromosome18	21652562	21656105	+	ENSMUSG00000024306	RIKEN cDNA 4921528I01 gene [Source:MGI Symbol;Acc:MGI:1918200]	ENSMUSG00000042680	family with sequence similarity 59, member A [Source:MGI Symbol;Acc:MGI:2685790]	ENSMUSG00000043168	RIKEN cDNA 4930426D05 gene [Source:MGI Symbol;Acc:MGI:1921894]	pseudogene	ENSMUST00000144487	processed_transcript	ENSMUSE00000729305
3154475.ENSMUSG00000043168|ENSMUST00000139804:	chromosome18	21652562	21656105	+	ENSMUSG00000024306	RIKEN cDNA 4921528I01 gene [Source:MGI Symbol;Acc:MGI:1918200]	ENSMUSG00000042680	family with sequence similarity 59, member A [Source:MGI Symbol;Acc:MGI:2685790]	ENSMUSG00000043168	RIKEN cDNA 4930426D05 gene [Source:MGI Symbol;Acc:MGI:1921894]	pseudogene	ENSMUST00000143378	processed_transcript	ENSMUSE00000729777
3154475.ENSMUSG00000043168|ENSMUST00000139804:	chromosome18	21652562	21656105	+	ENSMUSG00000024306	RIKEN cDNA 4921528I01 gene [Source:MGI Symbol;Acc:MGI:1918200]	ENSMUSG00000042680	family with sequence similarity 59, member A [Source:MGI Symbol;Acc:MGI:2685790]	ENSMUSG00000043168	RIKEN cDNA 4930426D05 gene [Source:MGI Symbol;Acc:MGI:1921894]	pseudogene	ENSMUST00000139804	processed_transcript	ENSMUSE00000822330
3154489.ENSMUSG00000055134|ENSMUST00000135670:	chromosome11	67921503	67947659	+	ENSMUSG00000020903	syntaxin 8 [Source:MGI Symbol;Acc:MGI:1890156]	ENSMUSG00000033044	dehydrogenase/reductase (SDR family) member 7C [Source:MGI Symbol;Acc:MGI:1915710]	ENSMUSG00000020905	ubiquitin specific peptidase 43 [Source:MGI Symbol;Acc:MGI:2444541]	protein_coding	ENSMUST00000021288	protein_coding	ENSMUSE00000424569
3154489.ENSMUSG00000055134|ENSMUST00000135670:	chromosome11	67921503	67947659	+	ENSMUSG00000020903	syntaxin 8 [Source:MGI Symbol;Acc:MGI:1890156]	ENSMUSG00000033044	dehydrogenase/reductase (SDR family) member 7C [Source:MGI Symbol;Acc:MGI:1915710]	ENSMUSG00000020905	ubiquitin specific peptidase 43 [Source:MGI Symbol;Acc:MGI:2444541]	protein_coding	ENSMUST00000108677	protein_coding	ENSMUSE00000424569
3154489.ENSMUSG00000055134|ENSMUST00000135670:	chromosome11	67921503	67947659	+	ENSMUSG00000020903	syntaxin 8 [Source:MGI Symbol;Acc:MGI:1890156]	ENSMUSG00000033044	dehydrogenase/reductase (SDR family) member 7C [Source:MGI Symbol;Acc:MGI:1915710]	ENSMUSG00000055134	RIKEN cDNA 9130017K11 gene [Source:MGI Symbol;Acc:MGI:1926030]	lincRNA	ENSMUST00000135670	processed_transcript	ENSMUSE00000771858
3154489.ENSMUSG00000055134|ENSMUST00000135670:	chromosome11	67921503	67947659	+	ENSMUSG00000020903	syntaxin 8 [Source:MGI Symbol;Acc:MGI:1890156]	ENSMUSG00000033044	dehydrogenase/reductase (SDR family) member 7C [Source:MGI Symbol;Acc:MGI:1915710]	ENSMUSG00000055134	RIKEN cDNA 9130017K11 gene [Source:MGI Symbol;Acc:MGI:1926030]	lincRNA	ENSMUST00000068548	processed_transcript	ENSMUSE00000462357
3154489.ENSMUSG00000055134|ENSMUST00000135670:	chromosome11	67921503	67947659	+	ENSMUSG00000020903	syntaxin 8 [Source:MGI Symbol;Acc:MGI:1890156]	ENSMUSG00000033044	dehydrogenase/reductase (SDR family) member 7C [Source:MGI Symbol;Acc:MGI:1915710]	ENSMUSG00000020904	WD repeat domain 16 [Source:MGI Symbol;Acc:MGI:1919110]	protein_coding	ENSMUST00000142929	processed_transcript	ENSMUSE00000804979
3154489.ENSMUSG00000055134|ENSMUST00000135670:	chromosome11	67921503	67947659	+	ENSMUSG00000020903	syntaxin 8 [Source:MGI Symbol;Acc:MGI:1890156]	ENSMUSG00000033044	dehydrogenase/reductase (SDR family) member 7C [Source:MGI Symbol;Acc:MGI:1915710]	ENSMUSG00000020904	WD repeat domain 16 [Source:MGI Symbol;Acc:MGI:1919110]	protein_coding	ENSMUST00000021287	protein_coding	ENSMUSE00000112167
3154489.ENSMUSG00000055134|ENSMUST00000135670:	chromosome11	67921503	67947659	+	ENSMUSG00000020903	syntaxin 8 [Source:MGI Symbol;Acc:MGI:1890156]	ENSMUSG00000033044	dehydrogenase/reductase (SDR family) member 7C [Source:MGI Symbol;Acc:MGI:1915710]	ENSMUSG00000020904	WD repeat domain 16 [Source:MGI Symbol;Acc:MGI:1919110]	protein_coding	ENSMUST00000123900	processed_transcript	ENSMUSE00000796861
3154489.ENSMUSG00000055134|ENSMUST00000135670:	chromosome11	67921503	67947659	+	ENSMUSG00000020903	syntaxin 8 [Source:MGI Symbol;Acc:MGI:1890156]	ENSMUSG00000033044	dehydrogenase/reductase (SDR family) member 7C [Source:MGI Symbol;Acc:MGI:1915710]	ENSMUSG00000020904	WD repeat domain 16 [Source:MGI Symbol;Acc:MGI:1919110]	protein_coding	ENSMUST00000126766	protein_coding	ENSMUSE00000830286
3154518.ENSMUSG00000087109|ENSMUST00000132822:	chromosome12	71317620	71321660	-	ENSMUSG00000034574	dishevelled associated activator of morphogenesis 1 [Source:MGI Symbol;Acc:MGI:1914596]	ENSMUSG00000034601	RIKEN cDNA 2700049A03 gene [Source:MGI Symbol;Acc:MGI:1924217]	ENSMUSG00000044548	dapper homolog 1, antagonist of beta-catenin (xenopus) [Source:MGI Symbol;Acc:MGI:1891740]	protein_coding	ENSMUST00000061273	protein_coding	ENSMUSE00000357197
3154518.ENSMUSG00000087109|ENSMUST00000132822:	chromosome12	71317620	71321660	-	ENSMUSG00000034574	dishevelled associated activator of morphogenesis 1 [Source:MGI Symbol;Acc:MGI:1914596]	ENSMUSG00000034601	RIKEN cDNA 2700049A03 gene [Source:MGI Symbol;Acc:MGI:1924217]	ENSMUSG00000044548	dapper homolog 1, antagonist of beta-catenin (xenopus) [Source:MGI Symbol;Acc:MGI:1891740]	protein_coding	ENSMUST00000150639	protein_coding	ENSMUSE00000824277
3154518.ENSMUSG00000087109|ENSMUST00000132822:	chromosome12	71317620	71321660	-	ENSMUSG00000034574	dishevelled associated activator of morphogenesis 1 [Source:MGI Symbol;Acc:MGI:1914596]	ENSMUSG00000034601	RIKEN cDNA 2700049A03 gene [Source:MGI Symbol;Acc:MGI:1924217]	ENSMUSG00000087109	RIKEN cDNA 4930474H06 gene [Source:MGI Symbol;Acc:MGI:3697432]	lincRNA	ENSMUST00000132822	processed_transcript	ENSMUSE00000841410
3154519.ENSMUSG00000087132|ENSMUST00000136632:	chromosome19	4446812	4448332	+	ENSMUSG00000042041	RIKEN cDNA 2010003K11 gene [Source:MGI Symbol;Acc:MGI:1917111]	ENSMUSG00000041845	ras homolog gene family, member D [Source:MGI Symbol;Acc:MGI:108446]	ENSMUSG00000087132	RIKEN cDNA A930001C03 gene [Source:MGI Symbol;Acc:MGI:2441838]	lincRNA	ENSMUST00000154407	processed_transcript	ENSMUSE00000816561
3154519.ENSMUSG00000087132|ENSMUST00000136632:	chromosome19	4446812	4448332	+	ENSMUSG00000042041	RIKEN cDNA 2010003K11 gene [Source:MGI Symbol;Acc:MGI:1917111]	ENSMUSG00000041845	ras homolog gene family, member D [Source:MGI Symbol;Acc:MGI:108446]	ENSMUSG00000087132	RIKEN cDNA A930001C03 gene [Source:MGI Symbol;Acc:MGI:2441838]	lincRNA	ENSMUST00000133871	processed_transcript	ENSMUSE00000740086
3154519.ENSMUSG00000087132|ENSMUST00000136632:	chromosome19	4446812	4448332	+	ENSMUSG00000042041	RIKEN cDNA 2010003K11 gene [Source:MGI Symbol;Acc:MGI:1917111]	ENSMUSG00000041845	ras homolog gene family, member D [Source:MGI Symbol;Acc:MGI:108446]	ENSMUSG00000087132	RIKEN cDNA A930001C03 gene [Source:MGI Symbol;Acc:MGI:2441838]	lincRNA	ENSMUST00000132579	processed_transcript	ENSMUSE00000792418
3154519.ENSMUSG00000087132|ENSMUST00000136632:	chromosome19	4446812	4448332	+	ENSMUSG00000042041	RIKEN cDNA 2010003K11 gene [Source:MGI Symbol;Acc:MGI:1917111]	ENSMUSG00000041845	ras homolog gene family, member D [Source:MGI Symbol;Acc:MGI:108446]	ENSMUSG00000087132	RIKEN cDNA A930001C03 gene [Source:MGI Symbol;Acc:MGI:2441838]	lincRNA	ENSMUST00000136632	retained_intron	ENSMUSE00000795162
3154519.ENSMUSG00000087132|ENSMUST00000136632:	chromosome19	4446812	4448332	+	ENSMUSG00000042041	RIKEN cDNA 2010003K11 gene [Source:MGI Symbol;Acc:MGI:1917111]	ENSMUSG00000041845	ras homolog gene family, member D [Source:MGI Symbol;Acc:MGI:108446]	ENSMUSG00000049303	synaptotagmin XII [Source:MGI Symbol;Acc:MGI:2159601]	protein_coding	ENSMUST00000059295	protein_coding	ENSMUSE00000340619
3154519.ENSMUSG00000087132|ENSMUST00000136632:	chromosome19	4446812	4448332	+	ENSMUSG00000042041	RIKEN cDNA 2010003K11 gene [Source:MGI Symbol;Acc:MGI:1917111]	ENSMUSG00000041845	ras homolog gene family, member D [Source:MGI Symbol;Acc:MGI:108446]	ENSMUSG00000049303	synaptotagmin XII [Source:MGI Symbol;Acc:MGI:2159601]	protein_coding	ENSMUST00000128114	processed_transcript	ENSMUSE00000842366
3154525.ENSMUSG00000086451|ENSMUST00000139140:	chromosome8	77610859	77686572	+	ENSMUSG00000037101	tetratricopeptide repeat domain 29 [Source:MGI Symbol;Acc:MGI:1920551]	ENSMUSG00000031617	transmembrane protein 184C [Source:MGI Symbol;Acc:MGI:2384562]	ENSMUSG00000086451	RIKEN cDNA 4933431K23 gene [Source:MGI Symbol;Acc:MGI:1921725]	lincRNA	ENSMUST00000139140	processed_transcript	ENSMUSE00000741951
3154525.ENSMUSG00000086451|ENSMUST00000139140:	chromosome8	77610859	77686572	+	ENSMUSG00000037101	tetratricopeptide repeat domain 29 [Source:MGI Symbol;Acc:MGI:1920551]	ENSMUSG00000031617	transmembrane protein 184C [Source:MGI Symbol;Acc:MGI:2384562]	ENSMUSG00000086451	RIKEN cDNA 4933431K23 gene [Source:MGI Symbol;Acc:MGI:1921725]	lincRNA	ENSMUST00000153937	processed_transcript	ENSMUSE00000794424
3154525.ENSMUSG00000086451|ENSMUST00000139140:	chromosome8	77610859	77686572	+	ENSMUSG00000037101	tetratricopeptide repeat domain 29 [Source:MGI Symbol;Acc:MGI:1920551]	ENSMUSG00000031617	transmembrane protein 184C [Source:MGI Symbol;Acc:MGI:2384562]	ENSMUSG00000086781	RIKEN cDNA 1700092C02 gene [Source:MGI Symbol;Acc:MGI:1914607]	lincRNA	ENSMUST00000134397	lincRNA	ENSMUSE00000821435
3154525.ENSMUSG00000086451|ENSMUST00000139140:	chromosome8	77610859	77686572	+	ENSMUSG00000037101	tetratricopeptide repeat domain 29 [Source:MGI Symbol;Acc:MGI:1920551]	ENSMUSG00000031617	transmembrane protein 184C [Source:MGI Symbol;Acc:MGI:2384562]	ENSMUSG00000031616	endothelin receptor type A [Source:MGI Symbol;Acc:MGI:105923]	protein_coding	ENSMUST00000034029	protein_coding	ENSMUSE00000401911
3154525.ENSMUSG00000086451|ENSMUST00000139140:	chromosome8	77610859	77686572	+	ENSMUSG00000037101	tetratricopeptide repeat domain 29 [Source:MGI Symbol;Acc:MGI:1920551]	ENSMUSG00000031617	transmembrane protein 184C [Source:MGI Symbol;Acc:MGI:2384562]	ENSMUSG00000031616	endothelin receptor type A [Source:MGI Symbol;Acc:MGI:105923]	protein_coding	ENSMUST00000146561	retained_intron	ENSMUSE00000736240
3154527.ENSMUSG00000006638|ENSMUST00000133844:	chromosome5	30950088	30955089	+	ENSMUSG00000006642	transcription factor 23 [Source:MGI Symbol;Acc:MGI:1934960]	ENSMUSG00000029161	cell growth regulator with EF hand domain 1 [Source:MGI Symbol;Acc:MGI:1915817]	ENSMUSG00000006638	abhydrolase domain containing 1 [Source:MGI Symbol;Acc:MGI:1931013]	lincRNA	ENSMUST00000131757	processed_transcript	ENSMUSE00000737872
3154527.ENSMUSG00000006638|ENSMUST00000133844:	chromosome5	30950088	30955089	+	ENSMUSG00000006642	transcription factor 23 [Source:MGI Symbol;Acc:MGI:1934960]	ENSMUSG00000029161	cell growth regulator with EF hand domain 1 [Source:MGI Symbol;Acc:MGI:1915817]	ENSMUSG00000006638	abhydrolase domain containing 1 [Source:MGI Symbol;Acc:MGI:1931013]	lincRNA	ENSMUST00000133844	retained_intron	ENSMUSE00001040827
3154527.ENSMUSG00000006638|ENSMUST00000133844:	chromosome5	30950088	30955089	+	ENSMUSG00000006642	transcription factor 23 [Source:MGI Symbol;Acc:MGI:1934960]	ENSMUSG00000029161	cell growth regulator with EF hand domain 1 [Source:MGI Symbol;Acc:MGI:1915817]	ENSMUSG00000006638	abhydrolase domain containing 1 [Source:MGI Symbol;Acc:MGI:1931013]	lincRNA	ENSMUST00000138902	retained_intron	ENSMUSE00000754969
3154527.ENSMUSG00000006638|ENSMUST00000133844:	chromosome5	30950088	30955089	+	ENSMUSG00000006642	transcription factor 23 [Source:MGI Symbol;Acc:MGI:1934960]	ENSMUSG00000029161	cell growth regulator with EF hand domain 1 [Source:MGI Symbol;Acc:MGI:1915817]	ENSMUSG00000006638	abhydrolase domain containing 1 [Source:MGI Symbol;Acc:MGI:1931013]	lincRNA	ENSMUST00000006814	processed_transcript	ENSMUSE00001061480
3154527.ENSMUSG00000006638|ENSMUST00000133844:	chromosome5	30950088	30955089	+	ENSMUSG00000006642	transcription factor 23 [Source:MGI Symbol;Acc:MGI:1934960]	ENSMUSG00000029161	cell growth regulator with EF hand domain 1 [Source:MGI Symbol;Acc:MGI:1915817]	ENSMUSG00000045302	prolactin regulatory element binding [Source:MGI Symbol;Acc:MGI:1355326]	protein_coding	ENSMUST00000148214	protein_coding	ENSMUSE00001070734
3154527.ENSMUSG00000006638|ENSMUST00000133844:	chromosome5	30950088	30955089	+	ENSMUSG00000006642	transcription factor 23 [Source:MGI Symbol;Acc:MGI:1934960]	ENSMUSG00000029161	cell growth regulator with EF hand domain 1 [Source:MGI Symbol;Acc:MGI:1915817]	ENSMUSG00000045302	prolactin regulatory element binding [Source:MGI Symbol;Acc:MGI:1355326]	protein_coding	ENSMUST00000074840	protein_coding	ENSMUSE00001032041
3154527.ENSMUSG00000006638|ENSMUST00000133844:	chromosome5	30950088	30955089	+	ENSMUSG00000006642	transcription factor 23 [Source:MGI Symbol;Acc:MGI:1934960]	ENSMUSG00000029161	cell growth regulator with EF hand domain 1 [Source:MGI Symbol;Acc:MGI:1915817]	ENSMUSG00000045302	prolactin regulatory element binding [Source:MGI Symbol;Acc:MGI:1355326]	protein_coding	ENSMUST00000088063	protein_coding	ENSMUSE00000549845
3154530.ENSMUSG00000085696|ENSMUST00000136806:	chromosome6	52175234	52215076	+	ENSMUSG00000038227	homeobox A9 [Source:MGI Symbol;Acc:MGI:96180]	ENSMUSG00000014704	homeobox A2 [Source:MGI Symbol;Acc:MGI:96174]	ENSMUSG00000093412	predicted gene 20653 [Source:MGI Symbol;Acc:MGI:5313100]	protein_coding	ENSMUST00000128102	protein_coding	ENSMUSE00000968514
3154530.ENSMUSG00000085696|ENSMUST00000136806:	chromosome6	52175234	52215076	+	ENSMUSG00000038227	homeobox A9 [Source:MGI Symbol;Acc:MGI:96180]	ENSMUSG00000014704	homeobox A2 [Source:MGI Symbol;Acc:MGI:96174]	ENSMUSG00000079560	homeobox A3 [Source:MGI Symbol;Acc:MGI:96175]	protein_coding	ENSMUST00000114434	protein_coding	ENSMUSE00001079726
3154530.ENSMUSG00000085696|ENSMUST00000136806:	chromosome6	52175234	52215076	+	ENSMUSG00000038227	homeobox A9 [Source:MGI Symbol;Acc:MGI:96180]	ENSMUSG00000014704	homeobox A2 [Source:MGI Symbol;Acc:MGI:96174]	ENSMUSG00000079560	homeobox A3 [Source:MGI Symbol;Acc:MGI:96175]	protein_coding	ENSMUST00000134831	protein_coding	ENSMUSE00000780128
3154530.ENSMUSG00000085696|ENSMUST00000136806:	chromosome6	52175234	52215076	+	ENSMUSG00000038227	homeobox A9 [Source:MGI Symbol;Acc:MGI:96180]	ENSMUSG00000014704	homeobox A2 [Source:MGI Symbol;Acc:MGI:96174]	ENSMUSG00000079560	homeobox A3 [Source:MGI Symbol;Acc:MGI:96175]	protein_coding	ENSMUST00000148446	processed_transcript	ENSMUSE00000758969
3154530.ENSMUSG00000085696|ENSMUST00000136806:	chromosome6	52175234	52215076	+	ENSMUSG00000038227	homeobox A9 [Source:MGI Symbol;Acc:MGI:96180]	ENSMUSG00000014704	homeobox A2 [Source:MGI Symbol;Acc:MGI:96174]	ENSMUSG00000079560	homeobox A3 [Source:MGI Symbol;Acc:MGI:96175]	protein_coding	ENSMUST00000142764	retained_intron	ENSMUSE00001070082
3154530.ENSMUSG00000085696|ENSMUST00000136806:	chromosome6	52175234	52215076	+	ENSMUSG00000038227	homeobox A9 [Source:MGI Symbol;Acc:MGI:96180]	ENSMUSG00000014704	homeobox A2 [Source:MGI Symbol;Acc:MGI:96174]	ENSMUSG00000085696	RIKEN cDNA 2700086A05 gene [Source:MGI Symbol;Acc:MGI:1919878]	antisense	ENSMUST00000139055	antisense	ENSMUSE00000785936
3154530.ENSMUSG00000085696|ENSMUST00000136806:	chromosome6	52175234	52215076	+	ENSMUSG00000038227	homeobox A9 [Source:MGI Symbol;Acc:MGI:96180]	ENSMUSG00000014704	homeobox A2 [Source:MGI Symbol;Acc:MGI:96174]	ENSMUSG00000085696	RIKEN cDNA 2700086A05 gene [Source:MGI Symbol;Acc:MGI:1919878]	antisense	ENSMUST00000136806	antisense	ENSMUSE00000731621
3154530.ENSMUSG00000085696|ENSMUST00000136806:	chromosome6	52175234	52215076	+	ENSMUSG00000038227	homeobox A9 [Source:MGI Symbol;Acc:MGI:96180]	ENSMUSG00000014704	homeobox A2 [Source:MGI Symbol;Acc:MGI:96174]	ENSMUSG00000085696	RIKEN cDNA 2700086A05 gene [Source:MGI Symbol;Acc:MGI:1919878]	antisense	ENSMUST00000131502	antisense	ENSMUSE00000745892
3154530.ENSMUSG00000085696|ENSMUST00000136806:	chromosome6	52175234	52215076	+	ENSMUSG00000038227	homeobox A9 [Source:MGI Symbol;Acc:MGI:96180]	ENSMUSG00000014704	homeobox A2 [Source:MGI Symbol;Acc:MGI:96174]	ENSMUSG00000056468	RIKEN cDNA 5730596B20 gene [Source:MGI Symbol;Acc:MGI:1924830]	protein_coding	ENSMUST00000070587	protein_coding	ENSMUSE00000437588
3154530.ENSMUSG00000085696|ENSMUST00000136806:	chromosome6	52175234	52215076	+	ENSMUSG00000038227	homeobox A9 [Source:MGI Symbol;Acc:MGI:96180]	ENSMUSG00000014704	homeobox A2 [Source:MGI Symbol;Acc:MGI:96174]	ENSMUSG00000000942	homeobox A4 [Source:MGI Symbol;Acc:MGI:96176]	protein_coding	ENSMUST00000101395	protein_coding	ENSMUSE00000750798
3154530.ENSMUSG00000085696|ENSMUST00000136806:	chromosome6	52175234	52215076	+	ENSMUSG00000038227	homeobox A9 [Source:MGI Symbol;Acc:MGI:96180]	ENSMUSG00000014704	homeobox A2 [Source:MGI Symbol;Acc:MGI:96174]	ENSMUSG00000038253	homeobox A5 [Source:MGI Symbol;Acc:MGI:96177]	protein_coding	ENSMUST00000048794	protein_coding	ENSMUSE00000374266
3154530.ENSMUSG00000085696|ENSMUST00000136806:	chromosome6	52175234	52215076	+	ENSMUSG00000038227	homeobox A9 [Source:MGI Symbol;Acc:MGI:96180]	ENSMUSG00000014704	homeobox A2 [Source:MGI Symbol;Acc:MGI:96174]	ENSMUSG00000043219	homeobox A6 [Source:MGI Symbol;Acc:MGI:96178]	protein_coding	ENSMUST00000062829	protein_coding	ENSMUSE00000407921
3154530.ENSMUSG00000085696|ENSMUST00000136806:	chromosome6	52175234	52215076	+	ENSMUSG00000038227	homeobox A9 [Source:MGI Symbol;Acc:MGI:96180]	ENSMUSG00000014704	homeobox A2 [Source:MGI Symbol;Acc:MGI:96174]	ENSMUSG00000043219	homeobox A6 [Source:MGI Symbol;Acc:MGI:96178]	protein_coding	ENSMUST00000152244	processed_transcript	ENSMUSE00000801893
3154530.ENSMUSG00000085696|ENSMUST00000136806:	chromosome6	52175234	52215076	+	ENSMUSG00000038227	homeobox A9 [Source:MGI Symbol;Acc:MGI:96180]	ENSMUSG00000014704	homeobox A2 [Source:MGI Symbol;Acc:MGI:96174]	ENSMUSG00000038236	homeobox A7 [Source:MGI Symbol;Acc:MGI:96179]	protein_coding	ENSMUST00000153280	protein_coding	ENSMUSE00000738440
3154530.ENSMUSG00000085696|ENSMUST00000136806:	chromosome6	52175234	52215076	+	ENSMUSG00000038227	homeobox A9 [Source:MGI Symbol;Acc:MGI:96180]	ENSMUSG00000014704	homeobox A2 [Source:MGI Symbol;Acc:MGI:96174]	ENSMUSG00000038236	homeobox A7 [Source:MGI Symbol;Acc:MGI:96179]	protein_coding	ENSMUST00000048715	protein_coding	ENSMUSE00000836509
3154534.ENSMUSG00000087013|ENSMUST00000136117:	chromosome11	85795788	85832223	-	ENSMUSG00000000093	T-box 2 [Source:MGI Symbol;Acc:MGI:98494]	ENSMUSG00000020525	protein phosphatase 1D magnesium-dependent, delta isoform [Source:MGI Symbol;Acc:MGI:1858214]	ENSMUSG00000059439	breast carcinoma amplified sequence 3 [Source:MGI Symbol;Acc:MGI:2385848]	protein_coding	ENSMUST00000108061	protein_coding	ENSMUSE00000964464
3154534.ENSMUSG00000087013|ENSMUST00000136117:	chromosome11	85795788	85832223	-	ENSMUSG00000000093	T-box 2 [Source:MGI Symbol;Acc:MGI:98494]	ENSMUSG00000020525	protein phosphatase 1D magnesium-dependent, delta isoform [Source:MGI Symbol;Acc:MGI:1858214]	ENSMUSG00000059439	breast carcinoma amplified sequence 3 [Source:MGI Symbol;Acc:MGI:2385848]	protein_coding	ENSMUST00000108062	protein_coding	ENSMUSE00000964464
3154534.ENSMUSG00000087013|ENSMUST00000136117:	chromosome11	85795788	85832223	-	ENSMUSG00000000093	T-box 2 [Source:MGI Symbol;Acc:MGI:98494]	ENSMUSG00000020525	protein phosphatase 1D magnesium-dependent, delta isoform [Source:MGI Symbol;Acc:MGI:1858214]	ENSMUSG00000059439	breast carcinoma amplified sequence 3 [Source:MGI Symbol;Acc:MGI:2385848]	protein_coding	ENSMUST00000154396	protein_coding	ENSMUSE00000991445
3154534.ENSMUSG00000087013|ENSMUST00000136117:	chromosome11	85795788	85832223	-	ENSMUSG00000000093	T-box 2 [Source:MGI Symbol;Acc:MGI:98494]	ENSMUSG00000020525	protein phosphatase 1D magnesium-dependent, delta isoform [Source:MGI Symbol;Acc:MGI:1858214]	ENSMUSG00000059439	breast carcinoma amplified sequence 3 [Source:MGI Symbol;Acc:MGI:2385848]	protein_coding	ENSMUST00000142596	protein_coding	ENSMUSE00000991445
3154534.ENSMUSG00000087013|ENSMUST00000136117:	chromosome11	85795788	85832223	-	ENSMUSG00000000093	T-box 2 [Source:MGI Symbol;Acc:MGI:98494]	ENSMUSG00000020525	protein phosphatase 1D magnesium-dependent, delta isoform [Source:MGI Symbol;Acc:MGI:1858214]	ENSMUSG00000059439	breast carcinoma amplified sequence 3 [Source:MGI Symbol;Acc:MGI:2385848]	protein_coding	ENSMUST00000092822	protein_coding	ENSMUSE00000991445
3154534.ENSMUSG00000087013|ENSMUST00000136117:	chromosome11	85795788	85832223	-	ENSMUSG00000000093	T-box 2 [Source:MGI Symbol;Acc:MGI:98494]	ENSMUSG00000020525	protein phosphatase 1D magnesium-dependent, delta isoform [Source:MGI Symbol;Acc:MGI:1858214]	ENSMUSG00000059439	breast carcinoma amplified sequence 3 [Source:MGI Symbol;Acc:MGI:2385848]	protein_coding	ENSMUST00000130343	processed_transcript	ENSMUSE00000729389
3154534.ENSMUSG00000087013|ENSMUST00000136117:	chromosome11	85795788	85832223	-	ENSMUSG00000000093	T-box 2 [Source:MGI Symbol;Acc:MGI:98494]	ENSMUSG00000020525	protein phosphatase 1D magnesium-dependent, delta isoform [Source:MGI Symbol;Acc:MGI:1858214]	ENSMUSG00000059439	breast carcinoma amplified sequence 3 [Source:MGI Symbol;Acc:MGI:2385848]	protein_coding	ENSMUST00000149662	protein_coding	ENSMUSE00000779969
3154534.ENSMUSG00000087013|ENSMUST00000136117:	chromosome11	85795788	85832223	-	ENSMUSG00000000093	T-box 2 [Source:MGI Symbol;Acc:MGI:98494]	ENSMUSG00000020525	protein phosphatase 1D magnesium-dependent, delta isoform [Source:MGI Symbol;Acc:MGI:1858214]	ENSMUSG00000059439	breast carcinoma amplified sequence 3 [Source:MGI Symbol;Acc:MGI:2385848]	protein_coding	ENSMUST00000145281	processed_transcript	ENSMUSE00000785866
3154534.ENSMUSG00000087013|ENSMUST00000136117:	chromosome11	85795788	85832223	-	ENSMUSG00000000093	T-box 2 [Source:MGI Symbol;Acc:MGI:98494]	ENSMUSG00000020525	protein phosphatase 1D magnesium-dependent, delta isoform [Source:MGI Symbol;Acc:MGI:1858214]	ENSMUSG00000059439	breast carcinoma amplified sequence 3 [Source:MGI Symbol;Acc:MGI:2385848]	protein_coding	ENSMUST00000140562	processed_transcript	ENSMUSE00000745873
3154534.ENSMUSG00000087013|ENSMUST00000136117:	chromosome11	85795788	85832223	-	ENSMUSG00000000093	T-box 2 [Source:MGI Symbol;Acc:MGI:98494]	ENSMUSG00000020525	protein phosphatase 1D magnesium-dependent, delta isoform [Source:MGI Symbol;Acc:MGI:1858214]	ENSMUSG00000059439	breast carcinoma amplified sequence 3 [Source:MGI Symbol;Acc:MGI:2385848]	protein_coding	ENSMUST00000074875	protein_coding	ENSMUSE00000488401
3154534.ENSMUSG00000087013|ENSMUST00000136117:	chromosome11	85795788	85832223	-	ENSMUSG00000000093	T-box 2 [Source:MGI Symbol;Acc:MGI:98494]	ENSMUSG00000020525	protein phosphatase 1D magnesium-dependent, delta isoform [Source:MGI Symbol;Acc:MGI:1858214]	ENSMUSG00000059439	breast carcinoma amplified sequence 3 [Source:MGI Symbol;Acc:MGI:2385848]	protein_coding	ENSMUST00000092821	protein_coding	ENSMUSE00000488401
3154534.ENSMUSG00000087013|ENSMUST00000136117:	chromosome11	85795788	85832223	-	ENSMUSG00000000093	T-box 2 [Source:MGI Symbol;Acc:MGI:98494]	ENSMUSG00000020525	protein phosphatase 1D magnesium-dependent, delta isoform [Source:MGI Symbol;Acc:MGI:1858214]	ENSMUSG00000087013	RIKEN cDNA 2610027K06 gene [Source:MGI Symbol;Acc:MGI:1917159]	lincRNA	ENSMUST00000136117	processed_transcript	ENSMUSE00000760790
3154534.ENSMUSG00000087013|ENSMUST00000136117:	chromosome11	85795788	85832223	-	ENSMUSG00000000093	T-box 2 [Source:MGI Symbol;Acc:MGI:98494]	ENSMUSG00000020525	protein phosphatase 1D magnesium-dependent, delta isoform [Source:MGI Symbol;Acc:MGI:1858214]	ENSMUSG00000087013	RIKEN cDNA 2610027K06 gene [Source:MGI Symbol;Acc:MGI:1917159]	lincRNA	ENSMUST00000140673	processed_transcript	ENSMUSE00000775702
3154534.ENSMUSG00000087013|ENSMUST00000136117:	chromosome11	85795788	85832223	-	ENSMUSG00000000093	T-box 2 [Source:MGI Symbol;Acc:MGI:98494]	ENSMUSG00000020525	protein phosphatase 1D magnesium-dependent, delta isoform [Source:MGI Symbol;Acc:MGI:1858214]	ENSMUSG00000087013	RIKEN cDNA 2610027K06 gene [Source:MGI Symbol;Acc:MGI:1917159]	lincRNA	ENSMUST00000128213	processed_transcript	ENSMUSE00000834737
3154537.ENSMUSG00000084799|ENSMUST00000138611:	chromosome1	63114470	63158290	+	ENSMUSG00000025967	eukaryotic translation elongation factor 1 beta 2 [Source:MGI Symbol;Acc:MGI:1929520]	ENSMUSG00000025969	neuropilin 2 [Source:MGI Symbol;Acc:MGI:1100492]	ENSMUSG00000040865	INO80 complex subunit D [Source:MGI Symbol;Acc:MGI:3027003]	protein_coding	ENSMUST00000097718	protein_coding	ENSMUSE00000698286
3154537.ENSMUSG00000084799|ENSMUST00000138611:	chromosome1	63114470	63158290	+	ENSMUSG00000025967	eukaryotic translation elongation factor 1 beta 2 [Source:MGI Symbol;Acc:MGI:1929520]	ENSMUSG00000025969	neuropilin 2 [Source:MGI Symbol;Acc:MGI:1100492]	ENSMUSG00000084799	predicted gene 11602 [Source:MGI Symbol;Acc:MGI:3651861]	lincRNA	ENSMUST00000138611	processed_transcript	ENSMUSE00000742833
3154537.ENSMUSG00000084799|ENSMUST00000138611:	chromosome1	63114470	63158290	+	ENSMUSG00000025967	eukaryotic translation elongation factor 1 beta 2 [Source:MGI Symbol;Acc:MGI:1929520]	ENSMUSG00000025969	neuropilin 2 [Source:MGI Symbol;Acc:MGI:1100492]	ENSMUSG00000025968	NADH dehydrogenase (ubiquinone) Fe-S protein 1 [Source:MGI Symbol;Acc:MGI:2443241]	protein_coding	ENSMUST00000027111	protein_coding	ENSMUSE00000398936
3154537.ENSMUSG00000084799|ENSMUST00000138611:	chromosome1	63114470	63158290	+	ENSMUSG00000025967	eukaryotic translation elongation factor 1 beta 2 [Source:MGI Symbol;Acc:MGI:1929520]	ENSMUSG00000025969	neuropilin 2 [Source:MGI Symbol;Acc:MGI:1100492]	ENSMUSG00000025968	NADH dehydrogenase (ubiquinone) Fe-S protein 1 [Source:MGI Symbol;Acc:MGI:2443241]	protein_coding	ENSMUST00000168099	protein_coding	ENSMUSE00000915949
3154557.ENSMUSG00000085832|ENSMUST00000130691:	chromosome9	81631550	81644629	+	ENSMUSG00000043289	meiosis-specific, MEI4 homolog (S. cerevisiae) [Source:MGI Symbol;Acc:MGI:1922283]	ENSMUSG00000032343	interphotoreceptor matrix proteoglycan 1 [Source:MGI Symbol;Acc:MGI:1926876]	ENSMUSG00000049511	5-hydroxytryptamine (serotonin) receptor 1B [Source:MGI Symbol;Acc:MGI:96274]	protein_coding	ENSMUST00000051005	protein_coding	ENSMUSE00000381690
3154565.ENSMUSG00000050334|ENSMUST00000131907:	chromosome13	83721554	83741308	+	ENSMUSG00000035762	transmembrane protein 161B [Source:MGI Symbol;Acc:MGI:1919995]	ENSMUSG00000005583	myocyte enhancer factor 2C [Source:MGI Symbol;Acc:MGI:99458]	ENSMUSG00000050334	RIKEN cDNA C130071C03 gene [Source:MGI Symbol;Acc:MGI:2443574]	lincRNA	ENSMUST00000131907	processed_transcript	ENSMUSE00000828735
3154565.ENSMUSG00000050334|ENSMUST00000131907:	chromosome13	83721554	83741308	+	ENSMUSG00000035762	transmembrane protein 161B [Source:MGI Symbol;Acc:MGI:1919995]	ENSMUSG00000005583	myocyte enhancer factor 2C [Source:MGI Symbol;Acc:MGI:99458]	ENSMUSG00000050334	RIKEN cDNA C130071C03 gene [Source:MGI Symbol;Acc:MGI:2443574]	lincRNA	ENSMUST00000052354	processed_transcript	ENSMUSE00000393263
3154565.ENSMUSG00000050334|ENSMUST00000131907:	chromosome13	83721554	83741308	+	ENSMUSG00000035762	transmembrane protein 161B [Source:MGI Symbol;Acc:MGI:1919995]	ENSMUSG00000005583	myocyte enhancer factor 2C [Source:MGI Symbol;Acc:MGI:99458]	ENSMUSG00000065424	microRNA 9-2 [Source:MGI Symbol;Acc:MGI:3619442]	miRNA	ENSMUST00000083490	miRNA	ENSMUSE00000522649
3154591.ENSMUSG00000086626|ENSMUST00000132779:	chromosome12	100941741	100949875	+	ENSMUSG00000041846	SMEK homolog 1, suppressor of mek1 (Dictyostelium) [Source:MGI Symbol;Acc:MGI:1915984]	ENSMUSG00000047415	G protein-coupled receptor 68 [Source:MGI Symbol;Acc:MGI:2441763]	ENSMUSG00000021182	coiled-coil domain containing 88C [Source:MGI Symbol;Acc:MGI:1915589]	protein_coding	ENSMUST00000085096	protein_coding	ENSMUSE00000610585
3154591.ENSMUSG00000086626|ENSMUST00000132779:	chromosome12	100941741	100949875	+	ENSMUSG00000041846	SMEK homolog 1, suppressor of mek1 (Dictyostelium) [Source:MGI Symbol;Acc:MGI:1915984]	ENSMUSG00000047415	G protein-coupled receptor 68 [Source:MGI Symbol;Acc:MGI:2441763]	ENSMUSG00000021182	coiled-coil domain containing 88C [Source:MGI Symbol;Acc:MGI:1915589]	protein_coding	ENSMUST00000068411	protein_coding	ENSMUSE00000610585
3154598.ENSMUSG00000086427|ENSMUST00000134512:	chromosome6	52245242	52249769	+	ENSMUSG00000038203	homeobox A13 [Source:MGI Symbol;Acc:MGI:96173]	ENSMUSG00000000938	homeobox A10 [Source:MGI Symbol;Acc:MGI:96171]	ENSMUSG00000038210	homeobox A11 [Source:MGI Symbol;Acc:MGI:96172]	protein_coding	ENSMUST00000048026	protein_coding	ENSMUSE00000444559
3154598.ENSMUSG00000086427|ENSMUST00000134512:	chromosome6	52245242	52249769	+	ENSMUSG00000038203	homeobox A13 [Source:MGI Symbol;Acc:MGI:96173]	ENSMUSG00000000938	homeobox A10 [Source:MGI Symbol;Acc:MGI:96171]	ENSMUSG00000038210	homeobox A11 [Source:MGI Symbol;Acc:MGI:96172]	protein_coding	ENSMUST00000131495	processed_transcript	ENSMUSE00000830033
3154598.ENSMUSG00000086427|ENSMUST00000134512:	chromosome6	52245242	52249769	+	ENSMUSG00000038203	homeobox A13 [Source:MGI Symbol;Acc:MGI:96173]	ENSMUSG00000000938	homeobox A10 [Source:MGI Symbol;Acc:MGI:96171]	ENSMUSG00000086427	HOXA11 antisense RNA (non-protein coding) [Source:MGI Symbol;Acc:MGI:107208]	lincRNA	ENSMUST00000156515	antisense	ENSMUSE00000935120
3154598.ENSMUSG00000086427|ENSMUST00000134512:	chromosome6	52245242	52249769	+	ENSMUSG00000038203	homeobox A13 [Source:MGI Symbol;Acc:MGI:96173]	ENSMUSG00000000938	homeobox A10 [Source:MGI Symbol;Acc:MGI:96171]	ENSMUSG00000086427	HOXA11 antisense RNA (non-protein coding) [Source:MGI Symbol;Acc:MGI:107208]	lincRNA	ENSMUST00000134512	antisense	ENSMUSE00000821035
3154598.ENSMUSG00000086427|ENSMUST00000134512:	chromosome6	52245242	52249769	+	ENSMUSG00000038203	homeobox A13 [Source:MGI Symbol;Acc:MGI:96173]	ENSMUSG00000000938	homeobox A10 [Source:MGI Symbol;Acc:MGI:96171]	ENSMUSG00000086427	HOXA11 antisense RNA (non-protein coding) [Source:MGI Symbol;Acc:MGI:107208]	lincRNA	ENSMUST00000147174	antisense	ENSMUSE00000802095
3154598.ENSMUSG00000086427|ENSMUST00000134512:	chromosome6	52245242	52249769	+	ENSMUSG00000038203	homeobox A13 [Source:MGI Symbol;Acc:MGI:96173]	ENSMUSG00000000938	homeobox A10 [Source:MGI Symbol;Acc:MGI:96171]	ENSMUSG00000086427	HOXA11 antisense RNA (non-protein coding) [Source:MGI Symbol;Acc:MGI:107208]	lincRNA	ENSMUST00000141850	antisense	ENSMUSE00000828145
3154598.ENSMUSG00000086427|ENSMUST00000134512:	chromosome6	52245242	52249769	+	ENSMUSG00000038203	homeobox A13 [Source:MGI Symbol;Acc:MGI:96173]	ENSMUSG00000000938	homeobox A10 [Source:MGI Symbol;Acc:MGI:96171]	ENSMUSG00000086427	HOXA11 antisense RNA (non-protein coding) [Source:MGI Symbol;Acc:MGI:107208]	lincRNA	ENSMUST00000137729	retained_intron	ENSMUSE00000825249
3154598.ENSMUSG00000086427|ENSMUST00000134512:	chromosome6	52245242	52249769	+	ENSMUSG00000038203	homeobox A13 [Source:MGI Symbol;Acc:MGI:96173]	ENSMUSG00000000938	homeobox A10 [Source:MGI Symbol;Acc:MGI:96171]	ENSMUSG00000086427	HOXA11 antisense RNA (non-protein coding) [Source:MGI Symbol;Acc:MGI:107208]	lincRNA	ENSMUST00000154027	antisense	ENSMUSE00000932521
3154620.ENSMUSG00000087558|ENSMUST00000140148:	chromosome5	22582399	22701499	+	ENSMUSG00000094832		ENSMUSG00000029012	origin recognition complex, subunit 5 [Source:MGI Symbol;Acc:MGI:1347044]	ENSMUSG00000081855	ribosomal protein L17, pseudogene 5 [Source:MGI Symbol;Acc:MGI:3704246]	pseudogene	ENSMUST00000121001	processed_pseudogene	ENSMUSE00000709221
3154620.ENSMUSG00000087558|ENSMUST00000140148:	chromosome5	22582399	22701499	+	ENSMUSG00000094832		ENSMUSG00000029012	origin recognition complex, subunit 5 [Source:MGI Symbol;Acc:MGI:1347044]	ENSMUSG00000081855	ribosomal protein L17, pseudogene 5 [Source:MGI Symbol;Acc:MGI:3704246]	pseudogene	ENSMUST00000167167	processed_pseudogene	ENSMUSE00000899609
3154620.ENSMUSG00000087558|ENSMUST00000140148:	chromosome5	22582399	22701499	+	ENSMUSG00000094832		ENSMUSG00000029012	origin recognition complex, subunit 5 [Source:MGI Symbol;Acc:MGI:1347044]	ENSMUSG00000092704		snRNA	ENSMUST00000174963	snRNA	ENSMUSE00000945611
3154628.ENSMUSG00000087306|ENSMUST00000139508:	chromosome11	41962891	41971111	+	ENSMUSG00000010803	gamma-aminobutyric acid (GABA) A receptor, subunit alpha 1 [Source:MGI Symbol;Acc:MGI:95613]	ENSMUSG00000020326	cyclin G1 [Source:MGI Symbol;Acc:MGI:102890]	ENSMUSG00000087306	RIKEN cDNA A230004M16 gene [Source:MGI Symbol;Acc:MGI:2445050]	lincRNA	ENSMUST00000139508	processed_transcript	ENSMUSE00000779394
3154628.ENSMUSG00000087306|ENSMUST00000139508:	chromosome11	41962891	41971111	+	ENSMUSG00000010803	gamma-aminobutyric acid (GABA) A receptor, subunit alpha 1 [Source:MGI Symbol;Acc:MGI:95613]	ENSMUSG00000020326	cyclin G1 [Source:MGI Symbol;Acc:MGI:102890]	ENSMUSG00000087306	RIKEN cDNA A230004M16 gene [Source:MGI Symbol;Acc:MGI:2445050]	lincRNA	ENSMUST00000125365	processed_transcript	ENSMUSE00000794408
3154628.ENSMUSG00000087306|ENSMUST00000139508:	chromosome11	41962891	41971111	+	ENSMUSG00000010803	gamma-aminobutyric acid (GABA) A receptor, subunit alpha 1 [Source:MGI Symbol;Acc:MGI:95613]	ENSMUSG00000020326	cyclin G1 [Source:MGI Symbol;Acc:MGI:102890]	ENSMUSG00000087306	RIKEN cDNA A230004M16 gene [Source:MGI Symbol;Acc:MGI:2445050]	lincRNA	ENSMUST00000155032	processed_transcript	ENSMUSE00000727158
3154628.ENSMUSG00000087306|ENSMUST00000139508:	chromosome11	41962891	41971111	+	ENSMUSG00000010803	gamma-aminobutyric acid (GABA) A receptor, subunit alpha 1 [Source:MGI Symbol;Acc:MGI:95613]	ENSMUSG00000020326	cyclin G1 [Source:MGI Symbol;Acc:MGI:102890]	ENSMUSG00000020436	gamma-aminobutyric acid (GABA) A receptor, subunit gamma 2 [Source:MGI Symbol;Acc:MGI:95623]	protein_coding	ENSMUST00000070725	protein_coding	ENSMUSE00001074853
3154628.ENSMUSG00000087306|ENSMUST00000139508:	chromosome11	41962891	41971111	+	ENSMUSG00000010803	gamma-aminobutyric acid (GABA) A receptor, subunit alpha 1 [Source:MGI Symbol;Acc:MGI:95613]	ENSMUSG00000020326	cyclin G1 [Source:MGI Symbol;Acc:MGI:102890]	ENSMUSG00000020436	gamma-aminobutyric acid (GABA) A receptor, subunit gamma 2 [Source:MGI Symbol;Acc:MGI:95623]	protein_coding	ENSMUST00000153456	processed_transcript	ENSMUSE00001034348
3154628.ENSMUSG00000087306|ENSMUST00000139508:	chromosome11	41962891	41971111	+	ENSMUSG00000010803	gamma-aminobutyric acid (GABA) A receptor, subunit alpha 1 [Source:MGI Symbol;Acc:MGI:95613]	ENSMUSG00000020326	cyclin G1 [Source:MGI Symbol;Acc:MGI:102890]	ENSMUSG00000020436	gamma-aminobutyric acid (GABA) A receptor, subunit gamma 2 [Source:MGI Symbol;Acc:MGI:95623]	protein_coding	ENSMUST00000109290	protein_coding	ENSMUSE00001074853
3154628.ENSMUSG00000087306|ENSMUST00000139508:	chromosome11	41962891	41971111	+	ENSMUSG00000010803	gamma-aminobutyric acid (GABA) A receptor, subunit alpha 1 [Source:MGI Symbol;Acc:MGI:95613]	ENSMUSG00000020326	cyclin G1 [Source:MGI Symbol;Acc:MGI:102890]	ENSMUSG00000020436	gamma-aminobutyric acid (GABA) A receptor, subunit gamma 2 [Source:MGI Symbol;Acc:MGI:95623]	protein_coding	ENSMUST00000070735	protein_coding	ENSMUSE00001074853
3154628.ENSMUSG00000087306|ENSMUST00000139508:	chromosome11	41962891	41971111	+	ENSMUSG00000010803	gamma-aminobutyric acid (GABA) A receptor, subunit alpha 1 [Source:MGI Symbol;Acc:MGI:95613]	ENSMUSG00000020326	cyclin G1 [Source:MGI Symbol;Acc:MGI:102890]	ENSMUSG00000020436	gamma-aminobutyric acid (GABA) A receptor, subunit gamma 2 [Source:MGI Symbol;Acc:MGI:95623]	protein_coding	ENSMUST00000109292	protein_coding	ENSMUSE00001074853
3154636.ENSMUSG00000086401|ENSMUST00000132267:	chromosome5	110770948	110779260	+	ENSMUSG00000029512	Unc-51 like kinase 1 (C. elegans) [Source:MGI Symbol;Acc:MGI:1270126]	ENSMUSG00000029505	E1A binding protein p400 [Source:MGI Symbol;Acc:MGI:1276124]	ENSMUSG00000086401	predicted gene 15559 [Source:MGI Symbol;Acc:MGI:3783008]	lincRNA	ENSMUST00000132267	processed_transcript	ENSMUSE00000730858
3154636.ENSMUSG00000086401|ENSMUST00000132267:	chromosome5	110770948	110779260	+	ENSMUSG00000029512	Unc-51 like kinase 1 (C. elegans) [Source:MGI Symbol;Acc:MGI:1270126]	ENSMUSG00000029505	E1A binding protein p400 [Source:MGI Symbol;Acc:MGI:1276124]	ENSMUSG00000029507	pseudouridine synthase 1 [Source:MGI Symbol;Acc:MGI:1929237]	protein_coding	ENSMUST00000031483	protein_coding	ENSMUSE00000540279
3154636.ENSMUSG00000086401|ENSMUST00000132267:	chromosome5	110770948	110779260	+	ENSMUSG00000029512	Unc-51 like kinase 1 (C. elegans) [Source:MGI Symbol;Acc:MGI:1270126]	ENSMUSG00000029505	E1A binding protein p400 [Source:MGI Symbol;Acc:MGI:1276124]	ENSMUSG00000029507	pseudouridine synthase 1 [Source:MGI Symbol;Acc:MGI:1929237]	protein_coding	ENSMUST00000086643	protein_coding	ENSMUSE00000540279
3154636.ENSMUSG00000086401|ENSMUST00000132267:	chromosome5	110770948	110779260	+	ENSMUSG00000029512	Unc-51 like kinase 1 (C. elegans) [Source:MGI Symbol;Acc:MGI:1270126]	ENSMUSG00000029505	E1A binding protein p400 [Source:MGI Symbol;Acc:MGI:1276124]	ENSMUSG00000029507	pseudouridine synthase 1 [Source:MGI Symbol;Acc:MGI:1929237]	protein_coding	ENSMUST00000031481	protein_coding	ENSMUSE00000540279
3154636.ENSMUSG00000086401|ENSMUST00000132267:	chromosome5	110770948	110779260	+	ENSMUSG00000029512	Unc-51 like kinase 1 (C. elegans) [Source:MGI Symbol;Acc:MGI:1270126]	ENSMUSG00000029505	E1A binding protein p400 [Source:MGI Symbol;Acc:MGI:1276124]	ENSMUSG00000029507	pseudouridine synthase 1 [Source:MGI Symbol;Acc:MGI:1929237]	protein_coding	ENSMUST00000112426	protein_coding	ENSMUSE00000540279
3154636.ENSMUSG00000086401|ENSMUST00000132267:	chromosome5	110770948	110779260	+	ENSMUSG00000029512	Unc-51 like kinase 1 (C. elegans) [Source:MGI Symbol;Acc:MGI:1270126]	ENSMUSG00000029505	E1A binding protein p400 [Source:MGI Symbol;Acc:MGI:1276124]	ENSMUSG00000029507	pseudouridine synthase 1 [Source:MGI Symbol;Acc:MGI:1929237]	protein_coding	ENSMUST00000136483	protein_coding	ENSMUSE00001006979
3154636.ENSMUSG00000086401|ENSMUST00000132267:	chromosome5	110770948	110779260	+	ENSMUSG00000029512	Unc-51 like kinase 1 (C. elegans) [Source:MGI Symbol;Acc:MGI:1270126]	ENSMUSG00000029505	E1A binding protein p400 [Source:MGI Symbol;Acc:MGI:1276124]	ENSMUSG00000029507	pseudouridine synthase 1 [Source:MGI Symbol;Acc:MGI:1929237]	protein_coding	ENSMUST00000149208	protein_coding	ENSMUSE00000789617
3154636.ENSMUSG00000086401|ENSMUST00000132267:	chromosome5	110770948	110779260	+	ENSMUSG00000029512	Unc-51 like kinase 1 (C. elegans) [Source:MGI Symbol;Acc:MGI:1270126]	ENSMUSG00000029505	E1A binding protein p400 [Source:MGI Symbol;Acc:MGI:1276124]	ENSMUSG00000029507	pseudouridine synthase 1 [Source:MGI Symbol;Acc:MGI:1929237]	protein_coding	ENSMUST00000170468	protein_coding	ENSMUSE00000651136
3154638.ENSMUSG00000085031|ENSMUST00000130513:	chromosome7	141610065	141613747	-	ENSMUSG00000048191	mucin 6, gastric [Source:MGI Symbol;Acc:MGI:2663233]	ENSMUSG00000025512	chitinase domain containing 1 [Source:MGI Symbol;Acc:MGI:1915288]	ENSMUSG00000002957	adaptor protein complex AP-2, alpha 2 subunit [Source:MGI Symbol;Acc:MGI:101920]	protein_coding	ENSMUST00000003038	protein_coding	ENSMUSE00001039882
3154647.ENSMUSG00000085520|ENSMUST00000139034:	chromosome18	31440317	31449099	+	ENSMUSG00000024259	solute carrier family 25, member 46 [Source:MGI Symbol;Acc:MGI:1914703]	ENSMUSG00000057455	Ras-like without CAAX 2 [Source:MGI Symbol;Acc:MGI:108054]	ENSMUSG00000024261	synaptotagmin IV [Source:MGI Symbol;Acc:MGI:101759]	protein_coding	ENSMUST00000025110	protein_coding	ENSMUSE00000363745
3154648.ENSMUSG00000085990|ENSMUST00000132432:	chromosome4	46535900	46539802	+	ENSMUSG00000039813	TBC1 domain family, member 2 [Source:MGI Symbol;Acc:MGI:2652885]	ENSMUSG00000028334	N-acetylneuraminic acid synthase (sialic acid synthase) [Source:MGI Symbol;Acc:MGI:2149820]	ENSMUSG00000039853	tripartite motif-containing 14 [Source:MGI Symbol;Acc:MGI:1921985]	protein_coding	ENSMUST00000126719	nonsense_mediated_decay	ENSMUSE00000232476
3154648.ENSMUSG00000085990|ENSMUST00000132432:	chromosome4	46535900	46539802	+	ENSMUSG00000039813	TBC1 domain family, member 2 [Source:MGI Symbol;Acc:MGI:2652885]	ENSMUSG00000028334	N-acetylneuraminic acid synthase (sialic acid synthase) [Source:MGI Symbol;Acc:MGI:2149820]	ENSMUSG00000039853	tripartite motif-containing 14 [Source:MGI Symbol;Acc:MGI:1921985]	protein_coding	ENSMUST00000046897	protein_coding	ENSMUSE00000826373
3154648.ENSMUSG00000085990|ENSMUST00000132432:	chromosome4	46535900	46539802	+	ENSMUSG00000039813	TBC1 domain family, member 2 [Source:MGI Symbol;Acc:MGI:2652885]	ENSMUSG00000028334	N-acetylneuraminic acid synthase (sialic acid synthase) [Source:MGI Symbol;Acc:MGI:2149820]	ENSMUSG00000039853	tripartite motif-containing 14 [Source:MGI Symbol;Acc:MGI:1921985]	protein_coding	ENSMUST00000102924	protein_coding	ENSMUSE00000663023
3154648.ENSMUSG00000085990|ENSMUST00000132432:	chromosome4	46535900	46539802	+	ENSMUSG00000039813	TBC1 domain family, member 2 [Source:MGI Symbol;Acc:MGI:2652885]	ENSMUSG00000028334	N-acetylneuraminic acid synthase (sialic acid synthase) [Source:MGI Symbol;Acc:MGI:2149820]	ENSMUSG00000085990	predicted gene, 16731 [Source:MGI Symbol;Acc:MGI:4439655]	lincRNA	ENSMUST00000132432	processed_transcript	ENSMUSE00000745538
3154648.ENSMUSG00000085990|ENSMUST00000132432:	chromosome4	46535900	46539802	+	ENSMUSG00000039813	TBC1 domain family, member 2 [Source:MGI Symbol;Acc:MGI:2652885]	ENSMUSG00000028334	N-acetylneuraminic acid synthase (sialic acid synthase) [Source:MGI Symbol;Acc:MGI:2149820]	ENSMUSG00000028337	coronin, actin binding protein 2A [Source:MGI Symbol;Acc:MGI:1345966]	protein_coding	ENSMUST00000107757	protein_coding	ENSMUSE00000674356
3154648.ENSMUSG00000085990|ENSMUST00000132432:	chromosome4	46535900	46539802	+	ENSMUSG00000039813	TBC1 domain family, member 2 [Source:MGI Symbol;Acc:MGI:2652885]	ENSMUSG00000028334	N-acetylneuraminic acid synthase (sialic acid synthase) [Source:MGI Symbol;Acc:MGI:2149820]	ENSMUSG00000028337	coronin, actin binding protein 2A [Source:MGI Symbol;Acc:MGI:1345966]	protein_coding	ENSMUST00000107756	protein_coding	ENSMUSE00000674356
3154648.ENSMUSG00000085990|ENSMUST00000132432:	chromosome4	46535900	46539802	+	ENSMUSG00000039813	TBC1 domain family, member 2 [Source:MGI Symbol;Acc:MGI:2652885]	ENSMUSG00000028334	N-acetylneuraminic acid synthase (sialic acid synthase) [Source:MGI Symbol;Acc:MGI:2149820]	ENSMUSG00000028337	coronin, actin binding protein 2A [Source:MGI Symbol;Acc:MGI:1345966]	protein_coding	ENSMUST00000030021	protein_coding	ENSMUSE00000674359
3154651.ENSMUSG00000086816|ENSMUST00000130184:	chromosome19	46264538	46267669	-	ENSMUSG00000025225	nuclear factor of kappa light polypeptide gene enhancer in B cells 2, p49/p100 [Source:MGI Symbol;Acc:MGI:1099800]	ENSMUSG00000025229	paired-like homeodomain transcription factor 3 [Source:MGI Symbol;Acc:MGI:1100498]	ENSMUSG00000025224	golgi-specific brefeldin A-resistance factor 1 [Source:MGI Symbol;Acc:MGI:1861607]	protein_coding	ENSMUST00000026254	protein_coding	ENSMUSE00001070316
3154651.ENSMUSG00000086816|ENSMUST00000130184:	chromosome19	46264538	46267669	-	ENSMUSG00000025225	nuclear factor of kappa light polypeptide gene enhancer in B cells 2, p49/p100 [Source:MGI Symbol;Acc:MGI:1099800]	ENSMUSG00000025229	paired-like homeodomain transcription factor 3 [Source:MGI Symbol;Acc:MGI:1100498]	ENSMUSG00000025224	golgi-specific brefeldin A-resistance factor 1 [Source:MGI Symbol;Acc:MGI:1861607]	protein_coding	ENSMUST00000177406	retained_intron	ENSMUSE00001079500
3154651.ENSMUSG00000086816|ENSMUST00000130184:	chromosome19	46264538	46267669	-	ENSMUSG00000025225	nuclear factor of kappa light polypeptide gene enhancer in B cells 2, p49/p100 [Source:MGI Symbol;Acc:MGI:1099800]	ENSMUSG00000025229	paired-like homeodomain transcription factor 3 [Source:MGI Symbol;Acc:MGI:1100498]	ENSMUSG00000025224	golgi-specific brefeldin A-resistance factor 1 [Source:MGI Symbol;Acc:MGI:1861607]	protein_coding	ENSMUST00000176992	protein_coding	ENSMUSE00001070316
3154651.ENSMUSG00000086816|ENSMUST00000130184:	chromosome19	46264538	46267669	-	ENSMUSG00000025225	nuclear factor of kappa light polypeptide gene enhancer in B cells 2, p49/p100 [Source:MGI Symbol;Acc:MGI:1099800]	ENSMUSG00000025229	paired-like homeodomain transcription factor 3 [Source:MGI Symbol;Acc:MGI:1100498]	ENSMUSG00000025224	golgi-specific brefeldin A-resistance factor 1 [Source:MGI Symbol;Acc:MGI:1861607]	protein_coding	ENSMUST00000177512	nonsense_mediated_decay	ENSMUSE00001070316
3154651.ENSMUSG00000086816|ENSMUST00000130184:	chromosome19	46264538	46267669	-	ENSMUSG00000025225	nuclear factor of kappa light polypeptide gene enhancer in B cells 2, p49/p100 [Source:MGI Symbol;Acc:MGI:1099800]	ENSMUSG00000025229	paired-like homeodomain transcription factor 3 [Source:MGI Symbol;Acc:MGI:1100498]	ENSMUSG00000086816	predicted gene, 16726 [Source:MGI Symbol;Acc:MGI:4439650]	lincRNA	ENSMUST00000130184	processed_transcript	ENSMUSE00000798609
3154682.ENSMUSG00000087132|ENSMUST00000132579:	chromosome19	4443737	4447863	+	ENSMUSG00000042041	RIKEN cDNA 2010003K11 gene [Source:MGI Symbol;Acc:MGI:1917111]	ENSMUSG00000041845	ras homolog gene family, member D [Source:MGI Symbol;Acc:MGI:108446]	ENSMUSG00000087132	RIKEN cDNA A930001C03 gene [Source:MGI Symbol;Acc:MGI:2441838]	lincRNA	ENSMUST00000154407	processed_transcript	ENSMUSE00000816561
3154682.ENSMUSG00000087132|ENSMUST00000132579:	chromosome19	4443737	4447863	+	ENSMUSG00000042041	RIKEN cDNA 2010003K11 gene [Source:MGI Symbol;Acc:MGI:1917111]	ENSMUSG00000041845	ras homolog gene family, member D [Source:MGI Symbol;Acc:MGI:108446]	ENSMUSG00000087132	RIKEN cDNA A930001C03 gene [Source:MGI Symbol;Acc:MGI:2441838]	lincRNA	ENSMUST00000133871	processed_transcript	ENSMUSE00000740086
3154682.ENSMUSG00000087132|ENSMUST00000132579:	chromosome19	4443737	4447863	+	ENSMUSG00000042041	RIKEN cDNA 2010003K11 gene [Source:MGI Symbol;Acc:MGI:1917111]	ENSMUSG00000041845	ras homolog gene family, member D [Source:MGI Symbol;Acc:MGI:108446]	ENSMUSG00000087132	RIKEN cDNA A930001C03 gene [Source:MGI Symbol;Acc:MGI:2441838]	lincRNA	ENSMUST00000132579	processed_transcript	ENSMUSE00000792418
3154682.ENSMUSG00000087132|ENSMUST00000132579:	chromosome19	4443737	4447863	+	ENSMUSG00000042041	RIKEN cDNA 2010003K11 gene [Source:MGI Symbol;Acc:MGI:1917111]	ENSMUSG00000041845	ras homolog gene family, member D [Source:MGI Symbol;Acc:MGI:108446]	ENSMUSG00000087132	RIKEN cDNA A930001C03 gene [Source:MGI Symbol;Acc:MGI:2441838]	lincRNA	ENSMUST00000136632	retained_intron	ENSMUSE00000795162
3154682.ENSMUSG00000087132|ENSMUST00000132579:	chromosome19	4443737	4447863	+	ENSMUSG00000042041	RIKEN cDNA 2010003K11 gene [Source:MGI Symbol;Acc:MGI:1917111]	ENSMUSG00000041845	ras homolog gene family, member D [Source:MGI Symbol;Acc:MGI:108446]	ENSMUSG00000049303	synaptotagmin XII [Source:MGI Symbol;Acc:MGI:2159601]	protein_coding	ENSMUST00000059295	protein_coding	ENSMUSE00000340619
3154682.ENSMUSG00000087132|ENSMUST00000132579:	chromosome19	4443737	4447863	+	ENSMUSG00000042041	RIKEN cDNA 2010003K11 gene [Source:MGI Symbol;Acc:MGI:1917111]	ENSMUSG00000041845	ras homolog gene family, member D [Source:MGI Symbol;Acc:MGI:108446]	ENSMUSG00000049303	synaptotagmin XII [Source:MGI Symbol;Acc:MGI:2159601]	protein_coding	ENSMUST00000128114	processed_transcript	ENSMUSE00000842366
3154688.ENSMUSG00000086389|ENSMUST00000135144:	chromosome3	89315438	89318907	+	ENSMUSG00000028040	ephrin A4 [Source:MGI Symbol;Acc:MGI:106643]	ENSMUSG00000027954	ephrin A1 [Source:MGI Symbol;Acc:MGI:103236]	ENSMUSG00000028039	ephrin A3 [Source:MGI Symbol;Acc:MGI:106644]	protein_coding	ENSMUST00000029673	protein_coding	ENSMUSE00000673177
3154688.ENSMUSG00000086389|ENSMUST00000135144:	chromosome3	89315438	89318907	+	ENSMUSG00000028040	ephrin A4 [Source:MGI Symbol;Acc:MGI:106643]	ENSMUSG00000027954	ephrin A1 [Source:MGI Symbol;Acc:MGI:103236]	ENSMUSG00000028039	ephrin A3 [Source:MGI Symbol;Acc:MGI:106644]	protein_coding	ENSMUST00000139439	processed_transcript	ENSMUSE00000789127
3154688.ENSMUSG00000086389|ENSMUST00000135144:	chromosome3	89315438	89318907	+	ENSMUSG00000028040	ephrin A4 [Source:MGI Symbol;Acc:MGI:106643]	ENSMUSG00000027954	ephrin A1 [Source:MGI Symbol;Acc:MGI:103236]	ENSMUSG00000086389	predicted gene 15998 [Source:MGI Symbol;Acc:MGI:3802094]	lincRNA	ENSMUST00000135144	processed_transcript	ENSMUSE00000733745
3154695.ENSMUSG00000087231|ENSMUST00000130657:	chromosome6	67036598	67080654	+	ENSMUSG00000036371	serpine1 mRNA binding protein 1 [Source:MGI Symbol;Acc:MGI:1914120]	ENSMUSG00000036402	guanine nucleotide binding protein (G protein), gamma 12 [Source:MGI Symbol;Acc:MGI:1336171]	ENSMUSG00000036390	growth arrest and DNA-damage-inducible 45 alpha [Source:MGI Symbol;Acc:MGI:107799]	protein_coding	ENSMUST00000043098	protein_coding	ENSMUSE00000976452
3154695.ENSMUSG00000087231|ENSMUST00000130657:	chromosome6	67036598	67080654	+	ENSMUSG00000036371	serpine1 mRNA binding protein 1 [Source:MGI Symbol;Acc:MGI:1914120]	ENSMUSG00000036402	guanine nucleotide binding protein (G protein), gamma 12 [Source:MGI Symbol;Acc:MGI:1336171]	ENSMUSG00000036390	growth arrest and DNA-damage-inducible 45 alpha [Source:MGI Symbol;Acc:MGI:107799]	protein_coding	ENSMUST00000151958	retained_intron	ENSMUSE00001064553
3154695.ENSMUSG00000087231|ENSMUST00000130657:	chromosome6	67036598	67080654	+	ENSMUSG00000036371	serpine1 mRNA binding protein 1 [Source:MGI Symbol;Acc:MGI:1914120]	ENSMUSG00000036402	guanine nucleotide binding protein (G protein), gamma 12 [Source:MGI Symbol;Acc:MGI:1336171]	ENSMUSG00000036390	growth arrest and DNA-damage-inducible 45 alpha [Source:MGI Symbol;Acc:MGI:107799]	protein_coding	ENSMUST00000128617	retained_intron	ENSMUSE00000767393
3154695.ENSMUSG00000087231|ENSMUST00000130657:	chromosome6	67036598	67080654	+	ENSMUSG00000036371	serpine1 mRNA binding protein 1 [Source:MGI Symbol;Acc:MGI:1914120]	ENSMUSG00000036402	guanine nucleotide binding protein (G protein), gamma 12 [Source:MGI Symbol;Acc:MGI:1336171]	ENSMUSG00000036390	growth arrest and DNA-damage-inducible 45 alpha [Source:MGI Symbol;Acc:MGI:107799]	protein_coding	ENSMUST00000126194	retained_intron	ENSMUSE00000828308
3154695.ENSMUSG00000087231|ENSMUST00000130657:	chromosome6	67036598	67080654	+	ENSMUSG00000036371	serpine1 mRNA binding protein 1 [Source:MGI Symbol;Acc:MGI:1914120]	ENSMUSG00000036402	guanine nucleotide binding protein (G protein), gamma 12 [Source:MGI Symbol;Acc:MGI:1336171]	ENSMUSG00000036390	growth arrest and DNA-damage-inducible 45 alpha [Source:MGI Symbol;Acc:MGI:107799]	protein_coding	ENSMUST00000155041	retained_intron	ENSMUSE00000739102
3154695.ENSMUSG00000087231|ENSMUST00000130657:	chromosome6	67036598	67080654	+	ENSMUSG00000036371	serpine1 mRNA binding protein 1 [Source:MGI Symbol;Acc:MGI:1914120]	ENSMUSG00000036402	guanine nucleotide binding protein (G protein), gamma 12 [Source:MGI Symbol;Acc:MGI:1336171]	ENSMUSG00000087231	RIKEN cDNA E230016M11 gene [Source:MGI Symbol;Acc:MGI:2443524]	lincRNA	ENSMUST00000147548	processed_transcript	ENSMUSE00000738523
3154695.ENSMUSG00000087231|ENSMUST00000130657:	chromosome6	67036598	67080654	+	ENSMUSG00000036371	serpine1 mRNA binding protein 1 [Source:MGI Symbol;Acc:MGI:1914120]	ENSMUSG00000036402	guanine nucleotide binding protein (G protein), gamma 12 [Source:MGI Symbol;Acc:MGI:1336171]	ENSMUSG00000087231	RIKEN cDNA E230016M11 gene [Source:MGI Symbol;Acc:MGI:2443524]	lincRNA	ENSMUST00000149889	retained_intron	ENSMUSE00000753230
3154695.ENSMUSG00000087231|ENSMUST00000130657:	chromosome6	67036598	67080654	+	ENSMUSG00000036371	serpine1 mRNA binding protein 1 [Source:MGI Symbol;Acc:MGI:1914120]	ENSMUSG00000036402	guanine nucleotide binding protein (G protein), gamma 12 [Source:MGI Symbol;Acc:MGI:1336171]	ENSMUSG00000087231	RIKEN cDNA E230016M11 gene [Source:MGI Symbol;Acc:MGI:2443524]	lincRNA	ENSMUST00000130657	processed_transcript	ENSMUSE00000769039
3154701.ENSMUSG00000046808|ENSMUST00000136350:	chromosome5	72265968	72298775	+	ENSMUSG00000005220	corin [Source:MGI Symbol;Acc:MGI:1349451]	ENSMUSG00000029213	COMM domain containing 8 [Source:MGI Symbol;Acc:MGI:1343485]	ENSMUSG00000046808	ATPase, class V, type 10D [Source:MGI Symbol;Acc:MGI:2450125]	lincRNA	ENSMUST00000126664	processed_transcript	ENSMUSE00000759498
3154701.ENSMUSG00000046808|ENSMUST00000136350:	chromosome5	72265968	72298775	+	ENSMUSG00000005220	corin [Source:MGI Symbol;Acc:MGI:1349451]	ENSMUSG00000029213	COMM domain containing 8 [Source:MGI Symbol;Acc:MGI:1343485]	ENSMUSG00000046808	ATPase, class V, type 10D [Source:MGI Symbol;Acc:MGI:2450125]	lincRNA	ENSMUST00000136350	processed_transcript	ENSMUSE00000759498
3154701.ENSMUSG00000046808|ENSMUST00000136350:	chromosome5	72265968	72298775	+	ENSMUSG00000005220	corin [Source:MGI Symbol;Acc:MGI:1349451]	ENSMUSG00000029213	COMM domain containing 8 [Source:MGI Symbol;Acc:MGI:1343485]	ENSMUSG00000046808	ATPase, class V, type 10D [Source:MGI Symbol;Acc:MGI:2450125]	lincRNA	ENSMUST00000146393	processed_transcript	ENSMUSE00000770520
3154701.ENSMUSG00000046808|ENSMUST00000136350:	chromosome5	72265968	72298775	+	ENSMUSG00000005220	corin [Source:MGI Symbol;Acc:MGI:1349451]	ENSMUSG00000029213	COMM domain containing 8 [Source:MGI Symbol;Acc:MGI:1343485]	ENSMUSG00000046808	ATPase, class V, type 10D [Source:MGI Symbol;Acc:MGI:2450125]	lincRNA	ENSMUST00000094710	processed_transcript	ENSMUSE00000652866
3154708.ENSMUSG00000085692|ENSMUST00000133360:	chromosome1	185447115	185455568	-	ENSMUSG00000039246	lysophospholipase-like 1 [Source:MGI Symbol;Acc:MGI:2385115]	ENSMUSG00000026615	glutamyl-prolyl-tRNA synthetase [Source:MGI Symbol;Acc:MGI:97838]	ENSMUSG00000026614	solute carrier family 30, member 10 [Source:MGI Symbol;Acc:MGI:2685058]	protein_coding	ENSMUST00000061093	protein_coding	ENSMUSE00000591026
3154710.ENSMUSG00000086982|ENSMUST00000137199:	chromosome13	78199737	78200515	+	ENSMUSG00000074794	arrestin domain containing 3 [Source:MGI Symbol;Acc:MGI:2145242]	ENSMUSG00000064138	family with sequence similarity 172, member A [Source:MGI Symbol;Acc:MGI:1915925]	ENSMUSG00000069171	nuclear receptor subfamily 2, group F, member 1 [Source:MGI Symbol;Acc:MGI:1352451]	protein_coding	ENSMUST00000091458	protein_coding	ENSMUSE00000570077
3154710.ENSMUSG00000086982|ENSMUST00000137199:	chromosome13	78199737	78200515	+	ENSMUSG00000074794	arrestin domain containing 3 [Source:MGI Symbol;Acc:MGI:2145242]	ENSMUSG00000064138	family with sequence similarity 172, member A [Source:MGI Symbol;Acc:MGI:1915925]	ENSMUSG00000087143	RIKEN cDNA A830082K12 gene [Source:MGI Symbol;Acc:MGI:2443527]	lincRNA	ENSMUST00000145613	processed_transcript	intron
3154710.ENSMUSG00000086982|ENSMUST00000137199:	chromosome13	78199737	78200515	+	ENSMUSG00000074794	arrestin domain containing 3 [Source:MGI Symbol;Acc:MGI:2145242]	ENSMUSG00000064138	family with sequence similarity 172, member A [Source:MGI Symbol;Acc:MGI:1915925]	ENSMUSG00000087143	RIKEN cDNA A830082K12 gene [Source:MGI Symbol;Acc:MGI:2443527]	lincRNA	ENSMUST00000144545	processed_transcript	ENSMUSE00000842537
3154710.ENSMUSG00000086982|ENSMUST00000137199:	chromosome13	78199737	78200515	+	ENSMUSG00000074794	arrestin domain containing 3 [Source:MGI Symbol;Acc:MGI:2145242]	ENSMUSG00000064138	family with sequence similarity 172, member A [Source:MGI Symbol;Acc:MGI:1915925]	ENSMUSG00000086982	predicted gene 8327 [Source:MGI Symbol;Acc:MGI:3644662]	lincRNA	ENSMUST00000137199	processed_transcript	ENSMUSE00000790186
3154716.ENSMUSG00000085098|ENSMUST00000137879:	chromosome18	55045318	55077337	+	ENSMUSG00000001700	GRAM domain containing 3 [Source:MGI Symbol;Acc:MGI:1914815]	ENSMUSG00000052713	zinc finger protein 608 [Source:MGI Symbol;Acc:MGI:2442338]	Intergenic	\N	\N	\N	\N	\N
3154717.ENSMUSG00000086427|ENSMUST00000156515:	chromosome6	52245051	52249418	+	ENSMUSG00000038203	homeobox A13 [Source:MGI Symbol;Acc:MGI:96173]	ENSMUSG00000000938	homeobox A10 [Source:MGI Symbol;Acc:MGI:96171]	ENSMUSG00000038210	homeobox A11 [Source:MGI Symbol;Acc:MGI:96172]	protein_coding	ENSMUST00000048026	protein_coding	ENSMUSE00000444559
3154717.ENSMUSG00000086427|ENSMUST00000156515:	chromosome6	52245051	52249418	+	ENSMUSG00000038203	homeobox A13 [Source:MGI Symbol;Acc:MGI:96173]	ENSMUSG00000000938	homeobox A10 [Source:MGI Symbol;Acc:MGI:96171]	ENSMUSG00000038210	homeobox A11 [Source:MGI Symbol;Acc:MGI:96172]	protein_coding	ENSMUST00000131495	processed_transcript	ENSMUSE00000830033
3154717.ENSMUSG00000086427|ENSMUST00000156515:	chromosome6	52245051	52249418	+	ENSMUSG00000038203	homeobox A13 [Source:MGI Symbol;Acc:MGI:96173]	ENSMUSG00000000938	homeobox A10 [Source:MGI Symbol;Acc:MGI:96171]	ENSMUSG00000086427	HOXA11 antisense RNA (non-protein coding) [Source:MGI Symbol;Acc:MGI:107208]	lincRNA	ENSMUST00000156515	antisense	ENSMUSE00000935120
3154717.ENSMUSG00000086427|ENSMUST00000156515:	chromosome6	52245051	52249418	+	ENSMUSG00000038203	homeobox A13 [Source:MGI Symbol;Acc:MGI:96173]	ENSMUSG00000000938	homeobox A10 [Source:MGI Symbol;Acc:MGI:96171]	ENSMUSG00000086427	HOXA11 antisense RNA (non-protein coding) [Source:MGI Symbol;Acc:MGI:107208]	lincRNA	ENSMUST00000134512	antisense	ENSMUSE00000821035
3154717.ENSMUSG00000086427|ENSMUST00000156515:	chromosome6	52245051	52249418	+	ENSMUSG00000038203	homeobox A13 [Source:MGI Symbol;Acc:MGI:96173]	ENSMUSG00000000938	homeobox A10 [Source:MGI Symbol;Acc:MGI:96171]	ENSMUSG00000086427	HOXA11 antisense RNA (non-protein coding) [Source:MGI Symbol;Acc:MGI:107208]	lincRNA	ENSMUST00000147174	antisense	ENSMUSE00000802095
3154717.ENSMUSG00000086427|ENSMUST00000156515:	chromosome6	52245051	52249418	+	ENSMUSG00000038203	homeobox A13 [Source:MGI Symbol;Acc:MGI:96173]	ENSMUSG00000000938	homeobox A10 [Source:MGI Symbol;Acc:MGI:96171]	ENSMUSG00000086427	HOXA11 antisense RNA (non-protein coding) [Source:MGI Symbol;Acc:MGI:107208]	lincRNA	ENSMUST00000141850	antisense	ENSMUSE00000828145
3154717.ENSMUSG00000086427|ENSMUST00000156515:	chromosome6	52245051	52249418	+	ENSMUSG00000038203	homeobox A13 [Source:MGI Symbol;Acc:MGI:96173]	ENSMUSG00000000938	homeobox A10 [Source:MGI Symbol;Acc:MGI:96171]	ENSMUSG00000086427	HOXA11 antisense RNA (non-protein coding) [Source:MGI Symbol;Acc:MGI:107208]	lincRNA	ENSMUST00000137729	retained_intron	ENSMUSE00000825249
3154717.ENSMUSG00000086427|ENSMUST00000156515:	chromosome6	52245051	52249418	+	ENSMUSG00000038203	homeobox A13 [Source:MGI Symbol;Acc:MGI:96173]	ENSMUSG00000000938	homeobox A10 [Source:MGI Symbol;Acc:MGI:96171]	ENSMUSG00000086427	HOXA11 antisense RNA (non-protein coding) [Source:MGI Symbol;Acc:MGI:107208]	lincRNA	ENSMUST00000154027	antisense	ENSMUSE00000932521
3154719.ENSMUSG00000044513|ENSMUST00000165338:	chromosome15	60822964	60831400	+	ENSMUSG00000022347	alpha-1-B glycoprotein [Source:MGI Symbol;Acc:MGI:2152878]	ENSMUSG00000071749	RIKEN cDNA 4933412E24 gene [Source:MGI Symbol;Acc:MGI:1918338]	ENSMUSG00000072568	family with sequence similarity 84, member B [Source:MGI Symbol;Acc:MGI:3026924]	protein_coding	ENSMUST00000100635	protein_coding	ENSMUSE00000649048
3154725.ENSMUSG00000085696|ENSMUST00000154735:	chromosome6	52208061	52214575	+	ENSMUSG00000038227	homeobox A9 [Source:MGI Symbol;Acc:MGI:96180]	ENSMUSG00000038253	homeobox A5 [Source:MGI Symbol;Acc:MGI:96177]	ENSMUSG00000093412	predicted gene 20653 [Source:MGI Symbol;Acc:MGI:5313100]	protein_coding	ENSMUST00000128102	protein_coding	ENSMUSE00000829007
3154725.ENSMUSG00000085696|ENSMUST00000154735:	chromosome6	52208061	52214575	+	ENSMUSG00000038227	homeobox A9 [Source:MGI Symbol;Acc:MGI:96180]	ENSMUSG00000038253	homeobox A5 [Source:MGI Symbol;Acc:MGI:96177]	ENSMUSG00000079560	homeobox A3 [Source:MGI Symbol;Acc:MGI:96175]	protein_coding	ENSMUST00000114434	protein_coding	ENSMUSE00000699337
3154725.ENSMUSG00000085696|ENSMUST00000154735:	chromosome6	52208061	52214575	+	ENSMUSG00000038227	homeobox A9 [Source:MGI Symbol;Acc:MGI:96180]	ENSMUSG00000038253	homeobox A5 [Source:MGI Symbol;Acc:MGI:96177]	ENSMUSG00000079560	homeobox A3 [Source:MGI Symbol;Acc:MGI:96175]	protein_coding	ENSMUST00000142764	retained_intron	ENSMUSE00000969831
3154725.ENSMUSG00000085696|ENSMUST00000154735:	chromosome6	52208061	52214575	+	ENSMUSG00000038227	homeobox A9 [Source:MGI Symbol;Acc:MGI:96180]	ENSMUSG00000038253	homeobox A5 [Source:MGI Symbol;Acc:MGI:96177]	ENSMUSG00000085696	RIKEN cDNA 2700086A05 gene [Source:MGI Symbol;Acc:MGI:1919878]	antisense	ENSMUST00000136806	antisense	ENSMUSE00000731621
3154725.ENSMUSG00000085696|ENSMUST00000154735:	chromosome6	52208061	52214575	+	ENSMUSG00000038227	homeobox A9 [Source:MGI Symbol;Acc:MGI:96180]	ENSMUSG00000038253	homeobox A5 [Source:MGI Symbol;Acc:MGI:96177]	ENSMUSG00000085696	RIKEN cDNA 2700086A05 gene [Source:MGI Symbol;Acc:MGI:1919878]	antisense	ENSMUST00000131502	antisense	ENSMUSE00000745892
3154725.ENSMUSG00000085696|ENSMUST00000154735:	chromosome6	52208061	52214575	+	ENSMUSG00000038227	homeobox A9 [Source:MGI Symbol;Acc:MGI:96180]	ENSMUSG00000038253	homeobox A5 [Source:MGI Symbol;Acc:MGI:96177]	ENSMUSG00000043219	homeobox A6 [Source:MGI Symbol;Acc:MGI:96178]	protein_coding	ENSMUST00000062829	protein_coding	ENSMUSE00000360352
3154725.ENSMUSG00000085696|ENSMUST00000154735:	chromosome6	52208061	52214575	+	ENSMUSG00000038227	homeobox A9 [Source:MGI Symbol;Acc:MGI:96180]	ENSMUSG00000038253	homeobox A5 [Source:MGI Symbol;Acc:MGI:96177]	ENSMUSG00000043219	homeobox A6 [Source:MGI Symbol;Acc:MGI:96178]	protein_coding	ENSMUST00000152244	processed_transcript	ENSMUSE00000814163
3154725.ENSMUSG00000085696|ENSMUST00000154735:	chromosome6	52208061	52214575	+	ENSMUSG00000038227	homeobox A9 [Source:MGI Symbol;Acc:MGI:96180]	ENSMUSG00000038253	homeobox A5 [Source:MGI Symbol;Acc:MGI:96177]	ENSMUSG00000038236	homeobox A7 [Source:MGI Symbol;Acc:MGI:96179]	protein_coding	ENSMUST00000153280	protein_coding	ENSMUSE00000738440
3154725.ENSMUSG00000085696|ENSMUST00000154735:	chromosome6	52208061	52214575	+	ENSMUSG00000038227	homeobox A9 [Source:MGI Symbol;Acc:MGI:96180]	ENSMUSG00000038253	homeobox A5 [Source:MGI Symbol;Acc:MGI:96177]	ENSMUSG00000038236	homeobox A7 [Source:MGI Symbol;Acc:MGI:96179]	protein_coding	ENSMUST00000048715	protein_coding	ENSMUSE00000836509
3154732.ENSMUSG00000086451|ENSMUST00000153937:	chromosome8	77659247	77768970	+	ENSMUSG00000037101	tetratricopeptide repeat domain 29 [Source:MGI Symbol;Acc:MGI:1920551]	ENSMUSG00000031617	transmembrane protein 184C [Source:MGI Symbol;Acc:MGI:2384562]	ENSMUSG00000086451	RIKEN cDNA 4933431K23 gene [Source:MGI Symbol;Acc:MGI:1921725]	lincRNA	ENSMUST00000139140	processed_transcript	ENSMUSE00000741951
3154732.ENSMUSG00000086451|ENSMUST00000153937:	chromosome8	77659247	77768970	+	ENSMUSG00000037101	tetratricopeptide repeat domain 29 [Source:MGI Symbol;Acc:MGI:1920551]	ENSMUSG00000031617	transmembrane protein 184C [Source:MGI Symbol;Acc:MGI:2384562]	ENSMUSG00000086451	RIKEN cDNA 4933431K23 gene [Source:MGI Symbol;Acc:MGI:1921725]	lincRNA	ENSMUST00000153937	processed_transcript	ENSMUSE00000831154
3154732.ENSMUSG00000086451|ENSMUST00000153937:	chromosome8	77659247	77768970	+	ENSMUSG00000037101	tetratricopeptide repeat domain 29 [Source:MGI Symbol;Acc:MGI:1920551]	ENSMUSG00000031617	transmembrane protein 184C [Source:MGI Symbol;Acc:MGI:2384562]	ENSMUSG00000086451	RIKEN cDNA 4933431K23 gene [Source:MGI Symbol;Acc:MGI:1921725]	lincRNA	ENSMUST00000133139	processed_transcript	ENSMUSE00000735220
3154732.ENSMUSG00000086451|ENSMUST00000153937:	chromosome8	77659247	77768970	+	ENSMUSG00000037101	tetratricopeptide repeat domain 29 [Source:MGI Symbol;Acc:MGI:1920551]	ENSMUSG00000031617	transmembrane protein 184C [Source:MGI Symbol;Acc:MGI:2384562]	ENSMUSG00000031616	endothelin receptor type A [Source:MGI Symbol;Acc:MGI:105923]	protein_coding	ENSMUST00000034029	protein_coding	ENSMUSE00000401911
3154732.ENSMUSG00000086451|ENSMUST00000153937:	chromosome8	77659247	77768970	+	ENSMUSG00000037101	tetratricopeptide repeat domain 29 [Source:MGI Symbol;Acc:MGI:1920551]	ENSMUSG00000031617	transmembrane protein 184C [Source:MGI Symbol;Acc:MGI:2384562]	ENSMUSG00000031616	endothelin receptor type A [Source:MGI Symbol;Acc:MGI:105923]	protein_coding	ENSMUST00000146561	retained_intron	ENSMUSE00000736240
3154740.ENSMUSG00000087231|ENSMUST00000149889:	chromosome6	67036654	67080139	+	ENSMUSG00000036371	serpine1 mRNA binding protein 1 [Source:MGI Symbol;Acc:MGI:1914120]	ENSMUSG00000036402	guanine nucleotide binding protein (G protein), gamma 12 [Source:MGI Symbol;Acc:MGI:1336171]	ENSMUSG00000036390	growth arrest and DNA-damage-inducible 45 alpha [Source:MGI Symbol;Acc:MGI:107799]	protein_coding	ENSMUST00000043098	protein_coding	ENSMUSE00000976452
3154740.ENSMUSG00000087231|ENSMUST00000149889:	chromosome6	67036654	67080139	+	ENSMUSG00000036371	serpine1 mRNA binding protein 1 [Source:MGI Symbol;Acc:MGI:1914120]	ENSMUSG00000036402	guanine nucleotide binding protein (G protein), gamma 12 [Source:MGI Symbol;Acc:MGI:1336171]	ENSMUSG00000036390	growth arrest and DNA-damage-inducible 45 alpha [Source:MGI Symbol;Acc:MGI:107799]	protein_coding	ENSMUST00000151958	retained_intron	ENSMUSE00001064553
3154740.ENSMUSG00000087231|ENSMUST00000149889:	chromosome6	67036654	67080139	+	ENSMUSG00000036371	serpine1 mRNA binding protein 1 [Source:MGI Symbol;Acc:MGI:1914120]	ENSMUSG00000036402	guanine nucleotide binding protein (G protein), gamma 12 [Source:MGI Symbol;Acc:MGI:1336171]	ENSMUSG00000036390	growth arrest and DNA-damage-inducible 45 alpha [Source:MGI Symbol;Acc:MGI:107799]	protein_coding	ENSMUST00000128617	retained_intron	ENSMUSE00000767393
3154740.ENSMUSG00000087231|ENSMUST00000149889:	chromosome6	67036654	67080139	+	ENSMUSG00000036371	serpine1 mRNA binding protein 1 [Source:MGI Symbol;Acc:MGI:1914120]	ENSMUSG00000036402	guanine nucleotide binding protein (G protein), gamma 12 [Source:MGI Symbol;Acc:MGI:1336171]	ENSMUSG00000036390	growth arrest and DNA-damage-inducible 45 alpha [Source:MGI Symbol;Acc:MGI:107799]	protein_coding	ENSMUST00000126194	retained_intron	ENSMUSE00000828308
3154740.ENSMUSG00000087231|ENSMUST00000149889:	chromosome6	67036654	67080139	+	ENSMUSG00000036371	serpine1 mRNA binding protein 1 [Source:MGI Symbol;Acc:MGI:1914120]	ENSMUSG00000036402	guanine nucleotide binding protein (G protein), gamma 12 [Source:MGI Symbol;Acc:MGI:1336171]	ENSMUSG00000036390	growth arrest and DNA-damage-inducible 45 alpha [Source:MGI Symbol;Acc:MGI:107799]	protein_coding	ENSMUST00000155041	retained_intron	ENSMUSE00000739102
3154740.ENSMUSG00000087231|ENSMUST00000149889:	chromosome6	67036654	67080139	+	ENSMUSG00000036371	serpine1 mRNA binding protein 1 [Source:MGI Symbol;Acc:MGI:1914120]	ENSMUSG00000036402	guanine nucleotide binding protein (G protein), gamma 12 [Source:MGI Symbol;Acc:MGI:1336171]	ENSMUSG00000087231	RIKEN cDNA E230016M11 gene [Source:MGI Symbol;Acc:MGI:2443524]	lincRNA	ENSMUST00000147548	processed_transcript	ENSMUSE00000738523
3154740.ENSMUSG00000087231|ENSMUST00000149889:	chromosome6	67036654	67080139	+	ENSMUSG00000036371	serpine1 mRNA binding protein 1 [Source:MGI Symbol;Acc:MGI:1914120]	ENSMUSG00000036402	guanine nucleotide binding protein (G protein), gamma 12 [Source:MGI Symbol;Acc:MGI:1336171]	ENSMUSG00000087231	RIKEN cDNA E230016M11 gene [Source:MGI Symbol;Acc:MGI:2443524]	lincRNA	ENSMUST00000149889	retained_intron	ENSMUSE00000753230
3154740.ENSMUSG00000087231|ENSMUST00000149889:	chromosome6	67036654	67080139	+	ENSMUSG00000036371	serpine1 mRNA binding protein 1 [Source:MGI Symbol;Acc:MGI:1914120]	ENSMUSG00000036402	guanine nucleotide binding protein (G protein), gamma 12 [Source:MGI Symbol;Acc:MGI:1336171]	ENSMUSG00000087231	RIKEN cDNA E230016M11 gene [Source:MGI Symbol;Acc:MGI:2443524]	lincRNA	ENSMUST00000130657	processed_transcript	ENSMUSE00000769039
3154752.ENSMUSG00000087026|ENSMUST00000156084:	chromosome8	85053188	85060443	-	ENSMUSG00000095845	predicted gene 5741 [Source:MGI Symbol;Acc:MGI:3645690]	ENSMUSG00000041203	RIKEN cDNA 2310036O22 gene [Source:MGI Symbol;Acc:MGI:1922833]	ENSMUSG00000031691	transportin 2 (importin 3, karyopherin beta 2b) [Source:MGI Symbol;Acc:MGI:2384849]	protein_coding	ENSMUST00000093360	protein_coding	ENSMUSE00000581293
3154752.ENSMUSG00000087026|ENSMUST00000156084:	chromosome8	85053188	85060443	-	ENSMUSG00000095845	predicted gene 5741 [Source:MGI Symbol;Acc:MGI:3645690]	ENSMUSG00000041203	RIKEN cDNA 2310036O22 gene [Source:MGI Symbol;Acc:MGI:1922833]	ENSMUSG00000031691	transportin 2 (importin 3, karyopherin beta 2b) [Source:MGI Symbol;Acc:MGI:2384849]	protein_coding	ENSMUST00000166592	protein_coding	ENSMUSE00000581293
3154752.ENSMUSG00000087026|ENSMUST00000156084:	chromosome8	85053188	85060443	-	ENSMUSG00000095845	predicted gene 5741 [Source:MGI Symbol;Acc:MGI:3645690]	ENSMUSG00000041203	RIKEN cDNA 2310036O22 gene [Source:MGI Symbol;Acc:MGI:1922833]	ENSMUSG00000087026	RIKEN cDNA A230103J11 gene [Source:MGI Symbol;Acc:MGI:2444082]	lincRNA	ENSMUST00000125244	processed_transcript	ENSMUSE00000843983
3154752.ENSMUSG00000087026|ENSMUST00000156084:	chromosome8	85053188	85060443	-	ENSMUSG00000095845	predicted gene 5741 [Source:MGI Symbol;Acc:MGI:3645690]	ENSMUSG00000041203	RIKEN cDNA 2310036O22 gene [Source:MGI Symbol;Acc:MGI:1922833]	ENSMUSG00000087026	RIKEN cDNA A230103J11 gene [Source:MGI Symbol;Acc:MGI:2444082]	lincRNA	ENSMUST00000156084	processed_transcript	ENSMUSE00000802600
3154752.ENSMUSG00000087026|ENSMUST00000156084:	chromosome8	85053188	85060443	-	ENSMUSG00000095845	predicted gene 5741 [Source:MGI Symbol;Acc:MGI:3645690]	ENSMUSG00000041203	RIKEN cDNA 2310036O22 gene [Source:MGI Symbol;Acc:MGI:1922833]	ENSMUSG00000008167	F-box and WD-40 domain protein 9 [Source:MGI Symbol;Acc:MGI:1915878]	protein_coding	ENSMUST00000095220	protein_coding	ENSMUSE00000838258
3154752.ENSMUSG00000087026|ENSMUST00000156084:	chromosome8	85053188	85060443	-	ENSMUSG00000095845	predicted gene 5741 [Source:MGI Symbol;Acc:MGI:3645690]	ENSMUSG00000041203	RIKEN cDNA 2310036O22 gene [Source:MGI Symbol;Acc:MGI:1922833]	ENSMUSG00000008167	F-box and WD-40 domain protein 9 [Source:MGI Symbol;Acc:MGI:1915878]	protein_coding	ENSMUST00000139721	retained_intron	ENSMUSE00000775943
3154752.ENSMUSG00000087026|ENSMUST00000156084:	chromosome8	85053188	85060443	-	ENSMUSG00000095845	predicted gene 5741 [Source:MGI Symbol;Acc:MGI:3645690]	ENSMUSG00000041203	RIKEN cDNA 2310036O22 gene [Source:MGI Symbol;Acc:MGI:1922833]	ENSMUSG00000008167	F-box and WD-40 domain protein 9 [Source:MGI Symbol;Acc:MGI:1915878]	protein_coding	ENSMUST00000145479	retained_intron	ENSMUSE00000459676
3154766.ENSMUSG00000090721|ENSMUST00000165474:	chromosome3	116488965	116493358	+	ENSMUSG00000000340	dihydrolipoamide branched chain transacylase E2 [Source:MGI Symbol;Acc:MGI:105386]	ENSMUSG00000033502	CDC14 cell division cycle 14 homolog A (S. cerevisiae) [Source:MGI Symbol;Acc:MGI:2442676]	ENSMUSG00000000339	RNA terminal phosphate cyclase domain 1 [Source:MGI Symbol;Acc:MGI:1913618]	protein_coding	ENSMUST00000000348	protein_coding	ENSMUSE00000174706
3154766.ENSMUSG00000090721|ENSMUST00000165474:	chromosome3	116488965	116493358	+	ENSMUSG00000000340	dihydrolipoamide branched chain transacylase E2 [Source:MGI Symbol;Acc:MGI:105386]	ENSMUSG00000033502	CDC14 cell division cycle 14 homolog A (S. cerevisiae) [Source:MGI Symbol;Acc:MGI:2442676]	ENSMUSG00000000339	RNA terminal phosphate cyclase domain 1 [Source:MGI Symbol;Acc:MGI:1913618]	protein_coding	ENSMUST00000124486	retained_intron	ENSMUSE00000832802
3154780.ENSMUSG00000086459|ENSMUST00000144783:	chromosome11	23497756	23499661	+	ENSMUSG00000020286	RIKEN cDNA 1700093K21 gene [Source:MGI Symbol;Acc:MGI:1914608]	ENSMUSG00000056342	ubiquitin specific peptidase 34 [Source:MGI Symbol;Acc:MGI:109473]	ENSMUSG00000020288	AHA1, activator of heat shock protein ATPase homolog 2 (yeast) [Source:MGI Symbol;Acc:MGI:1916133]	protein_coding	ENSMUST00000109539	protein_coding	ENSMUSE00000680667
3154780.ENSMUSG00000086459|ENSMUST00000144783:	chromosome11	23497756	23499661	+	ENSMUSG00000020286	RIKEN cDNA 1700093K21 gene [Source:MGI Symbol;Acc:MGI:1914608]	ENSMUSG00000056342	ubiquitin specific peptidase 34 [Source:MGI Symbol;Acc:MGI:109473]	ENSMUSG00000020288	AHA1, activator of heat shock protein ATPase homolog 2 (yeast) [Source:MGI Symbol;Acc:MGI:1916133]	protein_coding	ENSMUST00000020529	protein_coding	ENSMUSE00000725448
3154780.ENSMUSG00000086459|ENSMUST00000144783:	chromosome11	23497756	23499661	+	ENSMUSG00000020286	RIKEN cDNA 1700093K21 gene [Source:MGI Symbol;Acc:MGI:1914608]	ENSMUSG00000056342	ubiquitin specific peptidase 34 [Source:MGI Symbol;Acc:MGI:109473]	ENSMUSG00000020288	AHA1, activator of heat shock protein ATPase homolog 2 (yeast) [Source:MGI Symbol;Acc:MGI:1916133]	protein_coding	ENSMUST00000147157	protein_coding	ENSMUSE00000336903
3154780.ENSMUSG00000086459|ENSMUST00000144783:	chromosome11	23497756	23499661	+	ENSMUSG00000020286	RIKEN cDNA 1700093K21 gene [Source:MGI Symbol;Acc:MGI:1914608]	ENSMUSG00000056342	ubiquitin specific peptidase 34 [Source:MGI Symbol;Acc:MGI:109473]	ENSMUSG00000020288	AHA1, activator of heat shock protein ATPase homolog 2 (yeast) [Source:MGI Symbol;Acc:MGI:1916133]	protein_coding	ENSMUST00000128559	protein_coding	ENSMUSE00000811545
3154780.ENSMUSG00000086459|ENSMUST00000144783:	chromosome11	23497756	23499661	+	ENSMUSG00000020286	RIKEN cDNA 1700093K21 gene [Source:MGI Symbol;Acc:MGI:1914608]	ENSMUSG00000056342	ubiquitin specific peptidase 34 [Source:MGI Symbol;Acc:MGI:109473]	ENSMUSG00000086459	RIKEN cDNA 1700030C12 gene [Source:MGI Symbol;Acc:MGI:1919496]	lincRNA	ENSMUST00000125126	processed_transcript	ENSMUSE00000827407
3154780.ENSMUSG00000086459|ENSMUST00000144783:	chromosome11	23497756	23499661	+	ENSMUSG00000020286	RIKEN cDNA 1700093K21 gene [Source:MGI Symbol;Acc:MGI:1914608]	ENSMUSG00000056342	ubiquitin specific peptidase 34 [Source:MGI Symbol;Acc:MGI:109473]	ENSMUSG00000086459	RIKEN cDNA 1700030C12 gene [Source:MGI Symbol;Acc:MGI:1919496]	lincRNA	ENSMUST00000144783	processed_transcript	ENSMUSE00000813691
3154780.ENSMUSG00000086459|ENSMUST00000144783:	chromosome11	23497756	23499661	+	ENSMUSG00000020286	RIKEN cDNA 1700093K21 gene [Source:MGI Symbol;Acc:MGI:1914608]	ENSMUSG00000056342	ubiquitin specific peptidase 34 [Source:MGI Symbol;Acc:MGI:109473]	ENSMUSG00000086459	RIKEN cDNA 1700030C12 gene [Source:MGI Symbol;Acc:MGI:1919496]	lincRNA	ENSMUST00000133489	processed_transcript	ENSMUSE00000761762
3154780.ENSMUSG00000086459|ENSMUST00000144783:	chromosome11	23497756	23499661	+	ENSMUSG00000020286	RIKEN cDNA 1700093K21 gene [Source:MGI Symbol;Acc:MGI:1914608]	ENSMUSG00000056342	ubiquitin specific peptidase 34 [Source:MGI Symbol;Acc:MGI:109473]	ENSMUSG00000086459	RIKEN cDNA 1700030C12 gene [Source:MGI Symbol;Acc:MGI:1919496]	lincRNA	ENSMUST00000101462	processed_transcript	ENSMUSE00000655147
3154785.ENSMUSG00000091456|ENSMUST00000164645:	chromosome14	64588775	64592920	+	ENSMUSG00000060012	kinesin family member 13B [Source:MGI Symbol;Acc:MGI:1098265]	ENSMUSG00000054733	methionine sulfoxide reductase A [Source:MGI Symbol;Acc:MGI:106916]	ENSMUSG00000065597	microRNA 124a-1 [Source:MGI Symbol;Acc:MGI:2676807]	miRNA	ENSMUST00000083663	miRNA	ENSMUSE00000522822
3154785.ENSMUSG00000091456|ENSMUST00000164645:	chromosome14	64588775	64592920	+	ENSMUSG00000060012	kinesin family member 13B [Source:MGI Symbol;Acc:MGI:1098265]	ENSMUSG00000054733	methionine sulfoxide reductase A [Source:MGI Symbol;Acc:MGI:106916]	ENSMUSG00000092972	microRNA 3078 [Source:MGI Symbol;Acc:MGI:4834251]	miRNA	ENSMUST00000175231	miRNA	ENSMUSE00000945879
3154805.ENSMUSG00000086058|ENSMUST00000156395:	chromosome11	82924902	82933382	-	ENSMUSG00000054404	schlafen 5 [Source:MGI Symbol;Acc:MGI:1329004]	ENSMUSG00000020692	notchless homolog 1 (Drosophila) [Source:MGI Symbol;Acc:MGI:2429770]	ENSMUSG00000018845	unc-45 homolog B (C. elegans) [Source:MGI Symbol;Acc:MGI:2443377]	protein_coding	ENSMUST00000108160	protein_coding	ENSMUSE00000279538
3154805.ENSMUSG00000086058|ENSMUST00000156395:	chromosome11	82924902	82933382	-	ENSMUSG00000054404	schlafen 5 [Source:MGI Symbol;Acc:MGI:1329004]	ENSMUSG00000020692	notchless homolog 1 (Drosophila) [Source:MGI Symbol;Acc:MGI:2429770]	ENSMUSG00000018845	unc-45 homolog B (C. elegans) [Source:MGI Symbol;Acc:MGI:2443377]	protein_coding	ENSMUST00000125499	processed_transcript	ENSMUSE00000725869
3154805.ENSMUSG00000086058|ENSMUST00000156395:	chromosome11	82924902	82933382	-	ENSMUSG00000054404	schlafen 5 [Source:MGI Symbol;Acc:MGI:1329004]	ENSMUSG00000020692	notchless homolog 1 (Drosophila) [Source:MGI Symbol;Acc:MGI:2429770]	ENSMUSG00000018845	unc-45 homolog B (C. elegans) [Source:MGI Symbol;Acc:MGI:2443377]	protein_coding	ENSMUST00000164945	protein_coding	ENSMUSE00000279538
3154805.ENSMUSG00000086058|ENSMUST00000156395:	chromosome11	82924902	82933382	-	ENSMUSG00000054404	schlafen 5 [Source:MGI Symbol;Acc:MGI:1329004]	ENSMUSG00000020692	notchless homolog 1 (Drosophila) [Source:MGI Symbol;Acc:MGI:2429770]	ENSMUSG00000018845	unc-45 homolog B (C. elegans) [Source:MGI Symbol;Acc:MGI:2443377]	protein_coding	ENSMUST00000018989	protein_coding	ENSMUSE00000279538
3154805.ENSMUSG00000086058|ENSMUST00000156395:	chromosome11	82924902	82933382	-	ENSMUSG00000054404	schlafen 5 [Source:MGI Symbol;Acc:MGI:1329004]	ENSMUSG00000020692	notchless homolog 1 (Drosophila) [Source:MGI Symbol;Acc:MGI:2429770]	ENSMUSG00000086058	predicted gene 12575 [Source:MGI Symbol;Acc:MGI:3705119]	lincRNA	ENSMUST00000156395	processed_transcript	ENSMUSE00000806699
3154807.ENSMUSG00000086510|ENSMUST00000150131:	chromosome14	120384262	120388985	-	ENSMUSG00000051615	RAS related protein 2a [Source:MGI Symbol;Acc:MGI:97855]	ENSMUSG00000044819	oxoglutarate (alpha-ketoglutarate) receptor 1 [Source:MGI Symbol;Acc:MGI:2685145]	ENSMUSG00000022139	muscleblind-like 2 [Source:MGI Symbol;Acc:MGI:2145597]	protein_coding	ENSMUST00000088419	protein_coding	ENSMUSE00000611738
3154807.ENSMUSG00000086510|ENSMUST00000150131:	chromosome14	120384262	120388985	-	ENSMUSG00000051615	RAS related protein 2a [Source:MGI Symbol;Acc:MGI:97855]	ENSMUSG00000044819	oxoglutarate (alpha-ketoglutarate) receptor 1 [Source:MGI Symbol;Acc:MGI:2685145]	ENSMUSG00000022139	muscleblind-like 2 [Source:MGI Symbol;Acc:MGI:2145597]	protein_coding	ENSMUST00000167459	protein_coding	ENSMUSE00000611738
3154814.ENSMUSG00000086463|ENSMUST00000153490:	chromosome2	169633675	169888503	-	ENSMUSG00000052056	zinc finger protein 217 [Source:MGI Symbol;Acc:MGI:2685408]	ENSMUSG00000078912	predicted gene 11011 [Source:MGI Symbol;Acc:MGI:3779229]	ENSMUSG00000047907	teashirt zinc finger family member 2 [Source:MGI Symbol;Acc:MGI:2153084]	protein_coding	ENSMUST00000109159	protein_coding	ENSMUSE00000679205
3154814.ENSMUSG00000086463|ENSMUST00000153490:	chromosome2	169633675	169888503	-	ENSMUSG00000052056	zinc finger protein 217 [Source:MGI Symbol;Acc:MGI:2685408]	ENSMUSG00000078912	predicted gene 11011 [Source:MGI Symbol;Acc:MGI:3779229]	ENSMUSG00000047907	teashirt zinc finger family member 2 [Source:MGI Symbol;Acc:MGI:2153084]	protein_coding	ENSMUST00000109157	protein_coding	ENSMUSE00000679198
3154814.ENSMUSG00000086463|ENSMUST00000153490:	chromosome2	169633675	169888503	-	ENSMUSG00000052056	zinc finger protein 217 [Source:MGI Symbol;Acc:MGI:2685408]	ENSMUSG00000078912	predicted gene 11011 [Source:MGI Symbol;Acc:MGI:3779229]	ENSMUSG00000047907	teashirt zinc finger family member 2 [Source:MGI Symbol;Acc:MGI:2153084]	protein_coding	ENSMUST00000123300	protein_coding	ENSMUSE00000764631
3154814.ENSMUSG00000086463|ENSMUST00000153490:	chromosome2	169633675	169888503	-	ENSMUSG00000052056	zinc finger protein 217 [Source:MGI Symbol;Acc:MGI:2685408]	ENSMUSG00000078912	predicted gene 11011 [Source:MGI Symbol;Acc:MGI:3779229]	ENSMUSG00000047907	teashirt zinc finger family member 2 [Source:MGI Symbol;Acc:MGI:2153084]	protein_coding	ENSMUST00000140699	protein_coding	ENSMUSE00000845021
3154814.ENSMUSG00000086463|ENSMUST00000153490:	chromosome2	169633675	169888503	-	ENSMUSG00000052056	zinc finger protein 217 [Source:MGI Symbol;Acc:MGI:2685408]	ENSMUSG00000078912	predicted gene 11011 [Source:MGI Symbol;Acc:MGI:3779229]	ENSMUSG00000047907	teashirt zinc finger family member 2 [Source:MGI Symbol;Acc:MGI:2153084]	protein_coding	ENSMUST00000087966	protein_coding	ENSMUSE00000549278
3154829.ENSMUSG00000086305|ENSMUST00000153144:	chromosome16	11008897	11015186	+	ENSMUSG00000037972	stannin [Source:MGI Symbol;Acc:MGI:1276549]	ENSMUSG00000037991	RIKEN cDNA A630055G03 gene [Source:MGI Symbol;Acc:MGI:2685383]	ENSMUSG00000022500	LPS-induced TN factor [Source:MGI Symbol;Acc:MGI:1929512]	protein_coding	ENSMUST00000162323	protein_coding	intron
3154842.ENSMUSG00000087096|ENSMUST00000153270:	chromosome7	29071602	29081134	+	ENSMUSG00000030589	RAS guanyl releasing protein 4 [Source:MGI Symbol;Acc:MGI:2386851]	ENSMUSG00000037337	mitogen-activated protein kinase kinase kinase kinase 1 [Source:MGI Symbol;Acc:MGI:1346882]	ENSMUSG00000030592	ryanodine receptor 1, skeletal muscle [Source:MGI Symbol;Acc:MGI:99659]	protein_coding	ENSMUST00000179893	protein_coding	ENSMUSE00000416928
3154842.ENSMUSG00000087096|ENSMUST00000153270:	chromosome7	29071602	29081134	+	ENSMUSG00000030589	RAS guanyl releasing protein 4 [Source:MGI Symbol;Acc:MGI:2386851]	ENSMUSG00000037337	mitogen-activated protein kinase kinase kinase kinase 1 [Source:MGI Symbol;Acc:MGI:1346882]	ENSMUSG00000030592	ryanodine receptor 1, skeletal muscle [Source:MGI Symbol;Acc:MGI:99659]	protein_coding	ENSMUST00000032813	protein_coding	ENSMUSE00000416928
3154850.ENSMUSG00000086023|ENSMUST00000155481:	chromosome12	105336593	105383931	+	ENSMUSG00000094910	uncharacterized protein LOC268595 [Source:RefSeq peptide;Acc:NP_001239437]	ENSMUSG00000041359	T cell lymphoma breakpoint 1 [Source:MGI Symbol;Acc:MGI:1097166]	Intergenic	\N	\N	\N	\N	\N
3154864.ENSMUSG00000085315|ENSMUST00000143821:	chromosome2	52425011	52434885	+	ENSMUSG00000055371	signal transducing adaptor molecule (SH3 domain and ITAM motif) 2 [Source:MGI Symbol;Acc:MGI:1929100]	ENSMUSG00000036093	ADP-ribosylation factor-like 5A [Source:MGI Symbol;Acc:MGI:1922673]	ENSMUSG00000085315	RIKEN cDNA A430018G15 gene [Source:MGI Symbol;Acc:MGI:3040796]	lincRNA	ENSMUST00000143821	processed_transcript	ENSMUSE00000818537
3154864.ENSMUSG00000085315|ENSMUST00000143821:	chromosome2	52425011	52434885	+	ENSMUSG00000055371	signal transducing adaptor molecule (SH3 domain and ITAM motif) 2 [Source:MGI Symbol;Acc:MGI:1929100]	ENSMUSG00000036093	ADP-ribosylation factor-like 5A [Source:MGI Symbol;Acc:MGI:1922673]	ENSMUSG00000085315	RIKEN cDNA A430018G15 gene [Source:MGI Symbol;Acc:MGI:3040796]	lincRNA	ENSMUST00000124210	processed_transcript	ENSMUSE00000741273
3154864.ENSMUSG00000085315|ENSMUST00000143821:	chromosome2	52425011	52434885	+	ENSMUSG00000055371	signal transducing adaptor molecule (SH3 domain and ITAM motif) 2 [Source:MGI Symbol;Acc:MGI:1929100]	ENSMUSG00000036093	ADP-ribosylation factor-like 5A [Source:MGI Symbol;Acc:MGI:1922673]	ENSMUSG00000017412	calcium channel, voltage-dependent, beta 4 subunit [Source:MGI Symbol;Acc:MGI:103301]	protein_coding	ENSMUST00000078324	protein_coding	ENSMUSE00000662523
3154864.ENSMUSG00000085315|ENSMUST00000143821:	chromosome2	52425011	52434885	+	ENSMUSG00000055371	signal transducing adaptor molecule (SH3 domain and ITAM motif) 2 [Source:MGI Symbol;Acc:MGI:1929100]	ENSMUSG00000036093	ADP-ribosylation factor-like 5A [Source:MGI Symbol;Acc:MGI:1922673]	ENSMUSG00000017412	calcium channel, voltage-dependent, beta 4 subunit [Source:MGI Symbol;Acc:MGI:103301]	protein_coding	ENSMUST00000102761	protein_coding	ENSMUSE00000662523
3154864.ENSMUSG00000085315|ENSMUST00000143821:	chromosome2	52425011	52434885	+	ENSMUSG00000055371	signal transducing adaptor molecule (SH3 domain and ITAM motif) 2 [Source:MGI Symbol;Acc:MGI:1929100]	ENSMUSG00000036093	ADP-ribosylation factor-like 5A [Source:MGI Symbol;Acc:MGI:1922673]	ENSMUSG00000017412	calcium channel, voltage-dependent, beta 4 subunit [Source:MGI Symbol;Acc:MGI:103301]	protein_coding	ENSMUST00000102760	protein_coding	ENSMUSE00000662523
3154864.ENSMUSG00000085315|ENSMUST00000143821:	chromosome2	52425011	52434885	+	ENSMUSG00000055371	signal transducing adaptor molecule (SH3 domain and ITAM motif) 2 [Source:MGI Symbol;Acc:MGI:1929100]	ENSMUSG00000036093	ADP-ribosylation factor-like 5A [Source:MGI Symbol;Acc:MGI:1922673]	ENSMUSG00000017412	calcium channel, voltage-dependent, beta 4 subunit [Source:MGI Symbol;Acc:MGI:103301]	protein_coding	ENSMUST00000178799	protein_coding	ENSMUSE00001036234
3154875.ENSMUSG00000085544|ENSMUST00000153434:	chromosome17	15374999	15379475	+	ENSMUSG00000014763	family with sequence similarity 120, member B [Source:MGI Symbol;Acc:MGI:1914794]	ENSMUSG00000036552	RIKEN cDNA 2210404J11 gene [Source:MGI Symbol;Acc:MGI:1917317]	ENSMUSG00000014773	delta-like 1 (Drosophila) [Source:MGI Symbol;Acc:MGI:104659]	protein_coding	ENSMUST00000014917	protein_coding	ENSMUSE00000787085
3154875.ENSMUSG00000085544|ENSMUST00000153434:	chromosome17	15374999	15379475	+	ENSMUSG00000014763	family with sequence similarity 120, member B [Source:MGI Symbol;Acc:MGI:1914794]	ENSMUSG00000036552	RIKEN cDNA 2210404J11 gene [Source:MGI Symbol;Acc:MGI:1917317]	ENSMUSG00000014773	delta-like 1 (Drosophila) [Source:MGI Symbol;Acc:MGI:104659]	protein_coding	ENSMUST00000124196	retained_intron	ENSMUSE00000789495
3154875.ENSMUSG00000085544|ENSMUST00000153434:	chromosome17	15374999	15379475	+	ENSMUSG00000014763	family with sequence similarity 120, member B [Source:MGI Symbol;Acc:MGI:1914794]	ENSMUSG00000036552	RIKEN cDNA 2210404J11 gene [Source:MGI Symbol;Acc:MGI:1917317]	ENSMUSG00000014773	delta-like 1 (Drosophila) [Source:MGI Symbol;Acc:MGI:104659]	protein_coding	ENSMUST00000143460	processed_transcript	ENSMUSE00000658220
3154878.ENSMUSG00000090771|ENSMUST00000164514:	chromosome3	145650311	145652093	+	ENSMUSG00000028194	dimethylarginine dimethylaminohydrolase 1 [Source:MGI Symbol;Acc:MGI:1916469]	ENSMUSG00000028195	cysteine rich protein 61 [Source:MGI Symbol;Acc:MGI:88613]	Intergenic	\N	\N	\N	\N	\N
3154899.ENSMUSG00000087551|ENSMUST00000147320:	chromosome17	29461895	29491925	-	ENSMUSG00000091614	predicted gene, 17657 [Source:MGI Symbol;Acc:MGI:4937291]	ENSMUSG00000024013	FYVE, RhoGEF and PH domain containing 2 [Source:MGI Symbol;Acc:MGI:1347084]	ENSMUSG00000024014	proviral integration site 1 [Source:MGI Symbol;Acc:MGI:97584]	protein_coding	ENSMUST00000024811	protein_coding	ENSMUSE00000137272
3154901.ENSMUSG00000086801|ENSMUST00000147638:	chromosome15	58214474	58324053	+	ENSMUSG00000055114	annexin A13 [Source:MGI Symbol;Acc:MGI:1917037]	ENSMUSG00000022359	WDYHV motif containing 1 [Source:MGI Symbol;Acc:MGI:1924023]	ENSMUSG00000022358	F-box protein 32 [Source:MGI Symbol;Acc:MGI:1914981]	protein_coding	ENSMUST00000022986	protein_coding	ENSMUSE00000409830
3154901.ENSMUSG00000086801|ENSMUST00000147638:	chromosome15	58214474	58324053	+	ENSMUSG00000055114	annexin A13 [Source:MGI Symbol;Acc:MGI:1917037]	ENSMUSG00000022359	WDYHV motif containing 1 [Source:MGI Symbol;Acc:MGI:1924023]	ENSMUSG00000086801	predicted gene 15943 [Source:MGI Symbol;Acc:MGI:3802102]	lincRNA	ENSMUST00000147638	processed_transcript	ENSMUSE00000815707
3154901.ENSMUSG00000086801|ENSMUST00000147638:	chromosome15	58214474	58324053	+	ENSMUSG00000055114	annexin A13 [Source:MGI Symbol;Acc:MGI:1917037]	ENSMUSG00000022359	WDYHV motif containing 1 [Source:MGI Symbol;Acc:MGI:1924023]	ENSMUSG00000022357	kelch-like 38 (Drosophila) [Source:MGI Symbol;Acc:MGI:3045310]	protein_coding	ENSMUST00000022985	protein_coding	ENSMUSE00000400239
3154909.ENSMUSG00000085988|ENSMUST00000156165:	chromosome6	89304629	89327621	+	ENSMUSG00000030086	coiled-coil-helix-coiled-coil-helix domain containing 6 [Source:MGI Symbol;Acc:MGI:1913348]	ENSMUSG00000060416	predicted gene 839 [Source:MGI Symbol;Acc:MGI:2685685]	ENSMUSG00000030084	plexin A1 [Source:MGI Symbol;Acc:MGI:107685]	protein_coding	ENSMUST00000163139	protein_coding	ENSMUSE00000892921
3154909.ENSMUSG00000085988|ENSMUST00000156165:	chromosome6	89304629	89327621	+	ENSMUSG00000030086	coiled-coil-helix-coiled-coil-helix domain containing 6 [Source:MGI Symbol;Acc:MGI:1913348]	ENSMUSG00000060416	predicted gene 839 [Source:MGI Symbol;Acc:MGI:2685685]	ENSMUSG00000030084	plexin A1 [Source:MGI Symbol;Acc:MGI:107685]	protein_coding	ENSMUST00000049845	protein_coding	ENSMUSE00001075434
3154923.ENSMUSG00000046808|ENSMUST00000146393:	chromosome5	72280046	72298762	+	ENSMUSG00000005220	corin [Source:MGI Symbol;Acc:MGI:1349451]	ENSMUSG00000029213	COMM domain containing 8 [Source:MGI Symbol;Acc:MGI:1343485]	ENSMUSG00000046808	ATPase, class V, type 10D [Source:MGI Symbol;Acc:MGI:2450125]	lincRNA	ENSMUST00000126664	processed_transcript	ENSMUSE00000759498
3154923.ENSMUSG00000046808|ENSMUST00000146393:	chromosome5	72280046	72298762	+	ENSMUSG00000005220	corin [Source:MGI Symbol;Acc:MGI:1349451]	ENSMUSG00000029213	COMM domain containing 8 [Source:MGI Symbol;Acc:MGI:1343485]	ENSMUSG00000046808	ATPase, class V, type 10D [Source:MGI Symbol;Acc:MGI:2450125]	lincRNA	ENSMUST00000136350	processed_transcript	ENSMUSE00000759498
3154923.ENSMUSG00000046808|ENSMUST00000146393:	chromosome5	72280046	72298762	+	ENSMUSG00000005220	corin [Source:MGI Symbol;Acc:MGI:1349451]	ENSMUSG00000029213	COMM domain containing 8 [Source:MGI Symbol;Acc:MGI:1343485]	ENSMUSG00000046808	ATPase, class V, type 10D [Source:MGI Symbol;Acc:MGI:2450125]	lincRNA	ENSMUST00000146393	processed_transcript	ENSMUSE00000770520
3154923.ENSMUSG00000046808|ENSMUST00000146393:	chromosome5	72280046	72298762	+	ENSMUSG00000005220	corin [Source:MGI Symbol;Acc:MGI:1349451]	ENSMUSG00000029213	COMM domain containing 8 [Source:MGI Symbol;Acc:MGI:1343485]	ENSMUSG00000046808	ATPase, class V, type 10D [Source:MGI Symbol;Acc:MGI:2450125]	lincRNA	ENSMUST00000094710	processed_transcript	ENSMUSE00000652866
3154937.ENSMUSG00000053332|ENSMUST00000159153:	chromosome1	161035749	161037547	+	ENSMUSG00000026709	aspartyl-tRNA synthetase 2 (mitochondrial) [Source:MGI Symbol;Acc:MGI:2442510]	ENSMUSG00000043467	zinc finger and BTB domain containing 37 [Source:MGI Symbol;Acc:MGI:2444467]	ENSMUSG00000053332	growth arrest specific 5 [Source:MGI Symbol;Acc:MGI:95659]	non_coding	ENSMUST00000160152	non_coding	ENSMUSE00000865336
3154937.ENSMUSG00000053332|ENSMUST00000159153:	chromosome1	161035749	161037547	+	ENSMUSG00000026709	aspartyl-tRNA synthetase 2 (mitochondrial) [Source:MGI Symbol;Acc:MGI:2442510]	ENSMUSG00000043467	zinc finger and BTB domain containing 37 [Source:MGI Symbol;Acc:MGI:2444467]	ENSMUSG00000053332	growth arrest specific 5 [Source:MGI Symbol;Acc:MGI:95659]	non_coding	ENSMUST00000161005	non_coding	ENSMUSE00000864879
3154937.ENSMUSG00000053332|ENSMUST00000159153:	chromosome1	161035749	161037547	+	ENSMUSG00000026709	aspartyl-tRNA synthetase 2 (mitochondrial) [Source:MGI Symbol;Acc:MGI:2442510]	ENSMUSG00000043467	zinc finger and BTB domain containing 37 [Source:MGI Symbol;Acc:MGI:2444467]	ENSMUSG00000053332	growth arrest specific 5 [Source:MGI Symbol;Acc:MGI:95659]	non_coding	ENSMUST00000159119	non_coding	ENSMUSE00000859505
3154937.ENSMUSG00000053332|ENSMUST00000159153:	chromosome1	161035749	161037547	+	ENSMUSG00000026709	aspartyl-tRNA synthetase 2 (mitochondrial) [Source:MGI Symbol;Acc:MGI:2442510]	ENSMUSG00000043467	zinc finger and BTB domain containing 37 [Source:MGI Symbol;Acc:MGI:2444467]	ENSMUSG00000053332	growth arrest specific 5 [Source:MGI Symbol;Acc:MGI:95659]	non_coding	ENSMUST00000159706	non_coding	ENSMUSE00000859505
3154937.ENSMUSG00000053332|ENSMUST00000159153:	chromosome1	161035749	161037547	+	ENSMUSG00000026709	aspartyl-tRNA synthetase 2 (mitochondrial) [Source:MGI Symbol;Acc:MGI:2442510]	ENSMUSG00000043467	zinc finger and BTB domain containing 37 [Source:MGI Symbol;Acc:MGI:2444467]	ENSMUSG00000053332	growth arrest specific 5 [Source:MGI Symbol;Acc:MGI:95659]	non_coding	ENSMUST00000161380	non_coding	ENSMUSE00000852607
3154937.ENSMUSG00000053332|ENSMUST00000159153:	chromosome1	161035749	161037547	+	ENSMUSG00000026709	aspartyl-tRNA synthetase 2 (mitochondrial) [Source:MGI Symbol;Acc:MGI:2442510]	ENSMUSG00000043467	zinc finger and BTB domain containing 37 [Source:MGI Symbol;Acc:MGI:2444467]	ENSMUSG00000053332	growth arrest specific 5 [Source:MGI Symbol;Acc:MGI:95659]	non_coding	ENSMUST00000162289	non_coding	ENSMUSE00000849796
3154937.ENSMUSG00000053332|ENSMUST00000159153:	chromosome1	161035749	161037547	+	ENSMUSG00000026709	aspartyl-tRNA synthetase 2 (mitochondrial) [Source:MGI Symbol;Acc:MGI:2442510]	ENSMUSG00000043467	zinc finger and BTB domain containing 37 [Source:MGI Symbol;Acc:MGI:2444467]	ENSMUSG00000053332	growth arrest specific 5 [Source:MGI Symbol;Acc:MGI:95659]	non_coding	ENSMUST00000162558	non_coding	ENSMUSE00000859505
3154937.ENSMUSG00000053332|ENSMUST00000159153:	chromosome1	161035749	161037547	+	ENSMUSG00000026709	aspartyl-tRNA synthetase 2 (mitochondrial) [Source:MGI Symbol;Acc:MGI:2442510]	ENSMUSG00000043467	zinc finger and BTB domain containing 37 [Source:MGI Symbol;Acc:MGI:2444467]	ENSMUSG00000053332	growth arrest specific 5 [Source:MGI Symbol;Acc:MGI:95659]	non_coding	ENSMUST00000159157	non_coding	ENSMUSE00000871105
3154937.ENSMUSG00000053332|ENSMUST00000159153:	chromosome1	161035749	161037547	+	ENSMUSG00000026709	aspartyl-tRNA synthetase 2 (mitochondrial) [Source:MGI Symbol;Acc:MGI:2442510]	ENSMUSG00000043467	zinc finger and BTB domain containing 37 [Source:MGI Symbol;Acc:MGI:2444467]	ENSMUSG00000053332	growth arrest specific 5 [Source:MGI Symbol;Acc:MGI:95659]	non_coding	ENSMUST00000160429	non_coding	ENSMUSE00000859505
3154937.ENSMUSG00000053332|ENSMUST00000159153:	chromosome1	161035749	161037547	+	ENSMUSG00000026709	aspartyl-tRNA synthetase 2 (mitochondrial) [Source:MGI Symbol;Acc:MGI:2442510]	ENSMUSG00000043467	zinc finger and BTB domain containing 37 [Source:MGI Symbol;Acc:MGI:2444467]	ENSMUSG00000053332	growth arrest specific 5 [Source:MGI Symbol;Acc:MGI:95659]	non_coding	ENSMUST00000159663	non_coding	ENSMUSE00000864879
3154937.ENSMUSG00000053332|ENSMUST00000159153:	chromosome1	161035749	161037547	+	ENSMUSG00000026709	aspartyl-tRNA synthetase 2 (mitochondrial) [Source:MGI Symbol;Acc:MGI:2442510]	ENSMUSG00000043467	zinc finger and BTB domain containing 37 [Source:MGI Symbol;Acc:MGI:2444467]	ENSMUSG00000053332	growth arrest specific 5 [Source:MGI Symbol;Acc:MGI:95659]	non_coding	ENSMUST00000161229	non_coding	ENSMUSE00000863436
3154937.ENSMUSG00000053332|ENSMUST00000159153:	chromosome1	161035749	161037547	+	ENSMUSG00000026709	aspartyl-tRNA synthetase 2 (mitochondrial) [Source:MGI Symbol;Acc:MGI:2442510]	ENSMUSG00000043467	zinc finger and BTB domain containing 37 [Source:MGI Symbol;Acc:MGI:2444467]	ENSMUSG00000053332	growth arrest specific 5 [Source:MGI Symbol;Acc:MGI:95659]	non_coding	ENSMUST00000159404	non_coding	ENSMUSE00000866420
3154937.ENSMUSG00000053332|ENSMUST00000159153:	chromosome1	161035749	161037547	+	ENSMUSG00000026709	aspartyl-tRNA synthetase 2 (mitochondrial) [Source:MGI Symbol;Acc:MGI:2442510]	ENSMUSG00000043467	zinc finger and BTB domain containing 37 [Source:MGI Symbol;Acc:MGI:2444467]	ENSMUSG00000053332	growth arrest specific 5 [Source:MGI Symbol;Acc:MGI:95659]	non_coding	ENSMUST00000159438	non_coding	ENSMUSE00000860095
3154937.ENSMUSG00000053332|ENSMUST00000159153:	chromosome1	161035749	161037547	+	ENSMUSG00000026709	aspartyl-tRNA synthetase 2 (mitochondrial) [Source:MGI Symbol;Acc:MGI:2442510]	ENSMUSG00000043467	zinc finger and BTB domain containing 37 [Source:MGI Symbol;Acc:MGI:2444467]	ENSMUSG00000053332	growth arrest specific 5 [Source:MGI Symbol;Acc:MGI:95659]	non_coding	ENSMUST00000065709	non_coding	ENSMUSE00000848813
3154937.ENSMUSG00000053332|ENSMUST00000159153:	chromosome1	161035749	161037547	+	ENSMUSG00000026709	aspartyl-tRNA synthetase 2 (mitochondrial) [Source:MGI Symbol;Acc:MGI:2442510]	ENSMUSG00000043467	zinc finger and BTB domain containing 37 [Source:MGI Symbol;Acc:MGI:2444467]	ENSMUSG00000053332	growth arrest specific 5 [Source:MGI Symbol;Acc:MGI:95659]	non_coding	ENSMUST00000161461	non_coding	ENSMUSE00000859505
3154937.ENSMUSG00000053332|ENSMUST00000159153:	chromosome1	161035749	161037547	+	ENSMUSG00000026709	aspartyl-tRNA synthetase 2 (mitochondrial) [Source:MGI Symbol;Acc:MGI:2442510]	ENSMUSG00000043467	zinc finger and BTB domain containing 37 [Source:MGI Symbol;Acc:MGI:2444467]	ENSMUSG00000053332	growth arrest specific 5 [Source:MGI Symbol;Acc:MGI:95659]	non_coding	ENSMUST00000162163	non_coding	ENSMUSE00000859505
3154937.ENSMUSG00000053332|ENSMUST00000159153:	chromosome1	161035749	161037547	+	ENSMUSG00000026709	aspartyl-tRNA synthetase 2 (mitochondrial) [Source:MGI Symbol;Acc:MGI:2442510]	ENSMUSG00000043467	zinc finger and BTB domain containing 37 [Source:MGI Symbol;Acc:MGI:2444467]	ENSMUSG00000053332	growth arrest specific 5 [Source:MGI Symbol;Acc:MGI:95659]	non_coding	ENSMUST00000159153	non_coding	ENSMUSE00000866420
3154937.ENSMUSG00000053332|ENSMUST00000159153:	chromosome1	161035749	161037547	+	ENSMUSG00000026709	aspartyl-tRNA synthetase 2 (mitochondrial) [Source:MGI Symbol;Acc:MGI:2442510]	ENSMUSG00000043467	zinc finger and BTB domain containing 37 [Source:MGI Symbol;Acc:MGI:2444467]	ENSMUSG00000053332	growth arrest specific 5 [Source:MGI Symbol;Acc:MGI:95659]	non_coding	ENSMUST00000159890	non_coding	ENSMUSE00000859505
3154937.ENSMUSG00000053332|ENSMUST00000159153:	chromosome1	161035749	161037547	+	ENSMUSG00000026709	aspartyl-tRNA synthetase 2 (mitochondrial) [Source:MGI Symbol;Acc:MGI:2442510]	ENSMUSG00000043467	zinc finger and BTB domain containing 37 [Source:MGI Symbol;Acc:MGI:2444467]	ENSMUSG00000053332	growth arrest specific 5 [Source:MGI Symbol;Acc:MGI:95659]	non_coding	ENSMUST00000160497	non_coding	ENSMUSE00000855293
3154937.ENSMUSG00000053332|ENSMUST00000159153:	chromosome1	161035749	161037547	+	ENSMUSG00000026709	aspartyl-tRNA synthetase 2 (mitochondrial) [Source:MGI Symbol;Acc:MGI:2442510]	ENSMUSG00000043467	zinc finger and BTB domain containing 37 [Source:MGI Symbol;Acc:MGI:2444467]	ENSMUSG00000053332	growth arrest specific 5 [Source:MGI Symbol;Acc:MGI:95659]	non_coding	ENSMUST00000161623	non_coding	ENSMUSE00000859505
3154937.ENSMUSG00000053332|ENSMUST00000159153:	chromosome1	161035749	161037547	+	ENSMUSG00000026709	aspartyl-tRNA synthetase 2 (mitochondrial) [Source:MGI Symbol;Acc:MGI:2442510]	ENSMUSG00000043467	zinc finger and BTB domain containing 37 [Source:MGI Symbol;Acc:MGI:2444467]	ENSMUSG00000053332	growth arrest specific 5 [Source:MGI Symbol;Acc:MGI:95659]	non_coding	ENSMUST00000159399	non_coding	ENSMUSE00000859505
3154937.ENSMUSG00000053332|ENSMUST00000159153:	chromosome1	161035749	161037547	+	ENSMUSG00000026709	aspartyl-tRNA synthetase 2 (mitochondrial) [Source:MGI Symbol;Acc:MGI:2442510]	ENSMUSG00000043467	zinc finger and BTB domain containing 37 [Source:MGI Symbol;Acc:MGI:2444467]	ENSMUSG00000053332	growth arrest specific 5 [Source:MGI Symbol;Acc:MGI:95659]	non_coding	ENSMUST00000163081	non_coding	ENSMUSE00000853825
3154937.ENSMUSG00000053332|ENSMUST00000159153:	chromosome1	161035749	161037547	+	ENSMUSG00000026709	aspartyl-tRNA synthetase 2 (mitochondrial) [Source:MGI Symbol;Acc:MGI:2442510]	ENSMUSG00000043467	zinc finger and BTB domain containing 37 [Source:MGI Symbol;Acc:MGI:2444467]	ENSMUSG00000053332	growth arrest specific 5 [Source:MGI Symbol;Acc:MGI:95659]	non_coding	ENSMUST00000160551	non_coding	ENSMUSE00000865703
3154937.ENSMUSG00000053332|ENSMUST00000159153:	chromosome1	161035749	161037547	+	ENSMUSG00000026709	aspartyl-tRNA synthetase 2 (mitochondrial) [Source:MGI Symbol;Acc:MGI:2442510]	ENSMUSG00000043467	zinc finger and BTB domain containing 37 [Source:MGI Symbol;Acc:MGI:2444467]	ENSMUSG00000080463	Small nucleolar RNA SNORD75 [Source:RFAM;Acc:RF00612]	snoRNA	ENSMUST00000116813	snoRNA	ENSMUSE00000707715
3154937.ENSMUSG00000053332|ENSMUST00000159153:	chromosome1	161035749	161037547	+	ENSMUSG00000026709	aspartyl-tRNA synthetase 2 (mitochondrial) [Source:MGI Symbol;Acc:MGI:2442510]	ENSMUSG00000043467	zinc finger and BTB domain containing 37 [Source:MGI Symbol;Acc:MGI:2444467]	ENSMUSG00000064816	Small nucleolar RNA SNORD24 [Source:RFAM;Acc:RF00069]	snoRNA	ENSMUST00000082882	snoRNA	ENSMUSE00000522040
3154937.ENSMUSG00000053332|ENSMUST00000159153:	chromosome1	161035749	161037547	+	ENSMUSG00000026709	aspartyl-tRNA synthetase 2 (mitochondrial) [Source:MGI Symbol;Acc:MGI:2442510]	ENSMUSG00000043467	zinc finger and BTB domain containing 37 [Source:MGI Symbol;Acc:MGI:2444467]	ENSMUSG00000084667	Small nucleolar RNA SNORD44 [Source:RFAM;Acc:RF00287]	snoRNA	ENSMUST00000122718	snoRNA	ENSMUSE00000722599
3154937.ENSMUSG00000053332|ENSMUST00000159153:	chromosome1	161035749	161037547	+	ENSMUSG00000026709	aspartyl-tRNA synthetase 2 (mitochondrial) [Source:MGI Symbol;Acc:MGI:2442510]	ENSMUSG00000043467	zinc finger and BTB domain containing 37 [Source:MGI Symbol;Acc:MGI:2444467]	ENSMUSG00000077220	Small nucleolar RNA SNORD78 [Source:RFAM;Acc:RF00592]	snoRNA	ENSMUST00000104032	snoRNA	ENSMUSE00000664185
3154937.ENSMUSG00000053332|ENSMUST00000159153:	chromosome1	161035749	161037547	+	ENSMUSG00000026709	aspartyl-tRNA synthetase 2 (mitochondrial) [Source:MGI Symbol;Acc:MGI:2442510]	ENSMUSG00000043467	zinc finger and BTB domain containing 37 [Source:MGI Symbol;Acc:MGI:2444467]	ENSMUSG00000065160	Small nucleolar RNA SNORD79 [Source:RFAM;Acc:RF00152]	snoRNA	ENSMUST00000083226	snoRNA	ENSMUSE00000522385
3154949.ENSMUSG00000092011|ENSMUST00000164125:	chromosome5	92043063	92055960	+	ENSMUSG00000029407	USO1 homolog, vesicle docking protein (yeast) [Source:MGI Symbol;Acc:MGI:1929095]	ENSMUSG00000029403	cyclin-dependent kinase-like 2 (CDC2-related kinase) [Source:MGI Symbol;Acc:MGI:1858227]	ENSMUSG00000029405	GTPase activating protein (SH3 domain) binding protein 2 [Source:MGI Symbol;Acc:MGI:2442040]	protein_coding	ENSMUST00000169094	protein_coding	ENSMUSE00000901438
3154949.ENSMUSG00000092011|ENSMUST00000164125:	chromosome5	92043063	92055960	+	ENSMUSG00000029407	USO1 homolog, vesicle docking protein (yeast) [Source:MGI Symbol;Acc:MGI:1929095]	ENSMUSG00000029403	cyclin-dependent kinase-like 2 (CDC2-related kinase) [Source:MGI Symbol;Acc:MGI:1858227]	ENSMUSG00000029405	GTPase activating protein (SH3 domain) binding protein 2 [Source:MGI Symbol;Acc:MGI:2442040]	protein_coding	ENSMUST00000167918	protein_coding	ENSMUSE00000901438
3154949.ENSMUSG00000092011|ENSMUST00000164125:	chromosome5	92043063	92055960	+	ENSMUSG00000029407	USO1 homolog, vesicle docking protein (yeast) [Source:MGI Symbol;Acc:MGI:1929095]	ENSMUSG00000029403	cyclin-dependent kinase-like 2 (CDC2-related kinase) [Source:MGI Symbol;Acc:MGI:1858227]	ENSMUSG00000029405	GTPase activating protein (SH3 domain) binding protein 2 [Source:MGI Symbol;Acc:MGI:2442040]	protein_coding	ENSMUST00000164378	protein_coding	ENSMUSE00000901438
3154949.ENSMUSG00000092011|ENSMUST00000164125:	chromosome5	92043063	92055960	+	ENSMUSG00000029407	USO1 homolog, vesicle docking protein (yeast) [Source:MGI Symbol;Acc:MGI:1929095]	ENSMUSG00000029403	cyclin-dependent kinase-like 2 (CDC2-related kinase) [Source:MGI Symbol;Acc:MGI:1858227]	ENSMUSG00000029405	GTPase activating protein (SH3 domain) binding protein 2 [Source:MGI Symbol;Acc:MGI:2442040]	protein_coding	ENSMUST00000113127	protein_coding	ENSMUSE00000914466
3154952.ENSMUSG00000085814|ENSMUST00000147222:	chromosome10	86685600	86694806	+	ENSMUSG00000044937	cDNA sequence BC030307 [Source:MGI Symbol;Acc:MGI:2387653]	ENSMUSG00000090308	predicted gene 5174 [Source:MGI Symbol;Acc:MGI:3646116]	ENSMUSG00000020048	heat shock protein 90, beta (Grp94), member 1 [Source:MGI Symbol;Acc:MGI:98817]	protein_coding	ENSMUST00000129178	retained_intron	ENSMUSE00000728489
3154952.ENSMUSG00000085814|ENSMUST00000147222:	chromosome10	86685600	86694806	+	ENSMUSG00000044937	cDNA sequence BC030307 [Source:MGI Symbol;Acc:MGI:2387653]	ENSMUSG00000090308	predicted gene 5174 [Source:MGI Symbol;Acc:MGI:3646116]	ENSMUSG00000020048	heat shock protein 90, beta (Grp94), member 1 [Source:MGI Symbol;Acc:MGI:98817]	protein_coding	ENSMUST00000020238	protein_coding	ENSMUSE00000665745
3154952.ENSMUSG00000085814|ENSMUST00000147222:	chromosome10	86685600	86694806	+	ENSMUSG00000044937	cDNA sequence BC030307 [Source:MGI Symbol;Acc:MGI:2387653]	ENSMUSG00000090308	predicted gene 5174 [Source:MGI Symbol;Acc:MGI:3646116]	ENSMUSG00000020048	heat shock protein 90, beta (Grp94), member 1 [Source:MGI Symbol;Acc:MGI:98817]	protein_coding	ENSMUST00000129413	protein_coding	ENSMUSE00000776873
3154952.ENSMUSG00000085814|ENSMUST00000147222:	chromosome10	86685600	86694806	+	ENSMUSG00000044937	cDNA sequence BC030307 [Source:MGI Symbol;Acc:MGI:2387653]	ENSMUSG00000090308	predicted gene 5174 [Source:MGI Symbol;Acc:MGI:3646116]	ENSMUSG00000020048	heat shock protein 90, beta (Grp94), member 1 [Source:MGI Symbol;Acc:MGI:98817]	protein_coding	ENSMUST00000134515	retained_intron	ENSMUSE00000801608
3154952.ENSMUSG00000085814|ENSMUST00000147222:	chromosome10	86685600	86694806	+	ENSMUSG00000044937	cDNA sequence BC030307 [Source:MGI Symbol;Acc:MGI:2387653]	ENSMUSG00000090308	predicted gene 5174 [Source:MGI Symbol;Acc:MGI:3646116]	ENSMUSG00000084899	predicted gene 15344 [Source:MGI Symbol;Acc:MGI:3708098]	processed_transcript	ENSMUST00000152600	processed_transcript	ENSMUSE00000740570
3154971.ENSMUSG00000074052|ENSMUST00000140928:	chromosome8	121907832	121918428	+	ENSMUSG00000089704	UDP-N-acetyl-alpha-D-galactosamine:polypeptide N-acetylgalactosaminyltransferase 2 [Source:MGI Symbol;Acc:MGI:894694]	ENSMUSG00000040010	solute carrier family 7 (cationic amino acid transporter, y+ system), member 5 [Source:MGI Symbol;Acc:MGI:1298205]	ENSMUSG00000092329	predicted gene 20388 [Source:MGI Symbol;Acc:MGI:5141853]	protein_coding	ENSMUST00000127664	protein_coding	intron
3154971.ENSMUSG00000074052|ENSMUST00000140928:	chromosome8	121907832	121918428	+	ENSMUSG00000089704	UDP-N-acetyl-alpha-D-galactosamine:polypeptide N-acetylgalactosaminyltransferase 2 [Source:MGI Symbol;Acc:MGI:894694]	ENSMUSG00000040010	solute carrier family 7 (cationic amino acid transporter, y+ system), member 5 [Source:MGI Symbol;Acc:MGI:1298205]	ENSMUSG00000074052	cDNA sequence BC048644 [Source:MGI Symbol;Acc:MGI:3039566]	antisense	ENSMUST00000140928	antisense	ENSMUSE00000859618
3154971.ENSMUSG00000074052|ENSMUST00000140928:	chromosome8	121907832	121918428	+	ENSMUSG00000089704	UDP-N-acetyl-alpha-D-galactosamine:polypeptide N-acetylgalactosaminyltransferase 2 [Source:MGI Symbol;Acc:MGI:894694]	ENSMUSG00000040010	solute carrier family 7 (cationic amino acid transporter, y+ system), member 5 [Source:MGI Symbol;Acc:MGI:1298205]	ENSMUSG00000025317	carbonic anhydrase 5a, mitochondrial [Source:MGI Symbol;Acc:MGI:101946]	protein_coding	ENSMUST00000057653	protein_coding	ENSMUSE00000421606
3154971.ENSMUSG00000074052|ENSMUST00000140928:	chromosome8	121907832	121918428	+	ENSMUSG00000089704	UDP-N-acetyl-alpha-D-galactosamine:polypeptide N-acetylgalactosaminyltransferase 2 [Source:MGI Symbol;Acc:MGI:894694]	ENSMUSG00000040010	solute carrier family 7 (cationic amino acid transporter, y+ system), member 5 [Source:MGI Symbol;Acc:MGI:1298205]	ENSMUSG00000025317	carbonic anhydrase 5a, mitochondrial [Source:MGI Symbol;Acc:MGI:101946]	protein_coding	ENSMUST00000151462	processed_transcript	ENSMUSE00000750791
3154978.ENSMUSG00000091056|ENSMUST00000164768:	chromosome11	102863336	103075903	+	ENSMUSG00000056938	acyl-Coenzyme A binding domain containing 4 [Source:MGI Symbol;Acc:MGI:1914381]	ENSMUSG00000020928	HIG1 domain family, member 1B [Source:MGI Symbol;Acc:MGI:1922939]	ENSMUSG00000020929	elongation factor Tu GTP binding domain containing 2 [Source:MGI Symbol;Acc:MGI:1336880]	protein_coding	ENSMUST00000021306	protein_coding	ENSMUSE00000965575
3154978.ENSMUSG00000091056|ENSMUST00000164768:	chromosome11	102863336	103075903	+	ENSMUSG00000056938	acyl-Coenzyme A binding domain containing 4 [Source:MGI Symbol;Acc:MGI:1914381]	ENSMUSG00000020928	HIG1 domain family, member 1B [Source:MGI Symbol;Acc:MGI:1922939]	ENSMUSG00000020929	elongation factor Tu GTP binding domain containing 2 [Source:MGI Symbol;Acc:MGI:1336880]	protein_coding	ENSMUST00000107060	protein_coding	ENSMUSE00000965575
3154978.ENSMUSG00000091056|ENSMUST00000164768:	chromosome11	102863336	103075903	+	ENSMUSG00000056938	acyl-Coenzyme A binding domain containing 4 [Source:MGI Symbol;Acc:MGI:1914381]	ENSMUSG00000020928	HIG1 domain family, member 1B [Source:MGI Symbol;Acc:MGI:1922939]	ENSMUSG00000020929	elongation factor Tu GTP binding domain containing 2 [Source:MGI Symbol;Acc:MGI:1336880]	protein_coding	ENSMUST00000173679	protein_coding	ENSMUSE00000965575
3154978.ENSMUSG00000091056|ENSMUST00000164768:	chromosome11	102863336	103075903	+	ENSMUSG00000056938	acyl-Coenzyme A binding domain containing 4 [Source:MGI Symbol;Acc:MGI:1914381]	ENSMUSG00000020928	HIG1 domain family, member 1B [Source:MGI Symbol;Acc:MGI:1922939]	ENSMUSG00000020929	elongation factor Tu GTP binding domain containing 2 [Source:MGI Symbol;Acc:MGI:1336880]	protein_coding	ENSMUST00000138483	nonsense_mediated_decay	ENSMUSE00001012456
3154978.ENSMUSG00000091056|ENSMUST00000164768:	chromosome11	102863336	103075903	+	ENSMUSG00000056938	acyl-Coenzyme A binding domain containing 4 [Source:MGI Symbol;Acc:MGI:1914381]	ENSMUSG00000020928	HIG1 domain family, member 1B [Source:MGI Symbol;Acc:MGI:1922939]	ENSMUSG00000020929	elongation factor Tu GTP binding domain containing 2 [Source:MGI Symbol;Acc:MGI:1336880]	protein_coding	ENSMUST00000173974	retained_intron	ENSMUSE00000927324
3154978.ENSMUSG00000091056|ENSMUST00000164768:	chromosome11	102863336	103075903	+	ENSMUSG00000056938	acyl-Coenzyme A binding domain containing 4 [Source:MGI Symbol;Acc:MGI:1914381]	ENSMUSG00000020928	HIG1 domain family, member 1B [Source:MGI Symbol;Acc:MGI:1922939]	ENSMUSG00000020929	elongation factor Tu GTP binding domain containing 2 [Source:MGI Symbol;Acc:MGI:1336880]	protein_coding	ENSMUST00000123833	retained_intron	ENSMUSE00000811509
3154978.ENSMUSG00000091056|ENSMUST00000164768:	chromosome11	102863336	103075903	+	ENSMUSG00000056938	acyl-Coenzyme A binding domain containing 4 [Source:MGI Symbol;Acc:MGI:1914381]	ENSMUSG00000020928	HIG1 domain family, member 1B [Source:MGI Symbol;Acc:MGI:1922939]	ENSMUSG00000020929	elongation factor Tu GTP binding domain containing 2 [Source:MGI Symbol;Acc:MGI:1336880]	protein_coding	ENSMUST00000147368	retained_intron	ENSMUSE00000744576
3154978.ENSMUSG00000091056|ENSMUST00000164768:	chromosome11	102863336	103075903	+	ENSMUSG00000056938	acyl-Coenzyme A binding domain containing 4 [Source:MGI Symbol;Acc:MGI:1914381]	ENSMUSG00000020928	HIG1 domain family, member 1B [Source:MGI Symbol;Acc:MGI:1922939]	ENSMUSG00000020929	elongation factor Tu GTP binding domain containing 2 [Source:MGI Symbol;Acc:MGI:1336880]	protein_coding	ENSMUST00000148209	retained_intron	ENSMUSE00000728073
3154978.ENSMUSG00000091056|ENSMUST00000164768:	chromosome11	102863336	103075903	+	ENSMUSG00000056938	acyl-Coenzyme A binding domain containing 4 [Source:MGI Symbol;Acc:MGI:1914381]	ENSMUSG00000020928	HIG1 domain family, member 1B [Source:MGI Symbol;Acc:MGI:1922939]	ENSMUSG00000020930	coiled-coil domain containing 103 [Source:MGI Symbol;Acc:MGI:1920543]	protein_coding	ENSMUST00000021307	protein_coding	ENSMUSE00000342498
3154978.ENSMUSG00000091056|ENSMUST00000164768:	chromosome11	102863336	103075903	+	ENSMUSG00000056938	acyl-Coenzyme A binding domain containing 4 [Source:MGI Symbol;Acc:MGI:1914381]	ENSMUSG00000020928	HIG1 domain family, member 1B [Source:MGI Symbol;Acc:MGI:1922939]	ENSMUSG00000020930	coiled-coil domain containing 103 [Source:MGI Symbol;Acc:MGI:1920543]	protein_coding	ENSMUST00000159834	protein_coding	ENSMUSE00000864034
3154978.ENSMUSG00000091056|ENSMUST00000164768:	chromosome11	102863336	103075903	+	ENSMUSG00000056938	acyl-Coenzyme A binding domain containing 4 [Source:MGI Symbol;Acc:MGI:1914381]	ENSMUSG00000020928	HIG1 domain family, member 1B [Source:MGI Symbol;Acc:MGI:1922939]	ENSMUSG00000075510	family with sequence similarity 187, member A [Source:MGI Symbol;Acc:MGI:1914034]	protein_coding	ENSMUST00000100369	protein_coding	ENSMUSE00000647300
3154978.ENSMUSG00000091056|ENSMUST00000164768:	chromosome11	102863336	103075903	+	ENSMUSG00000056938	acyl-Coenzyme A binding domain containing 4 [Source:MGI Symbol;Acc:MGI:1914381]	ENSMUSG00000020928	HIG1 domain family, member 1B [Source:MGI Symbol;Acc:MGI:1922939]	ENSMUSG00000020932	glial fibrillary acidic protein [Source:MGI Symbol;Acc:MGI:95697]	protein_coding	ENSMUST00000067444	protein_coding	ENSMUSE00000486160
3154978.ENSMUSG00000091056|ENSMUST00000164768:	chromosome11	102863336	103075903	+	ENSMUSG00000056938	acyl-Coenzyme A binding domain containing 4 [Source:MGI Symbol;Acc:MGI:1914381]	ENSMUSG00000020928	HIG1 domain family, member 1B [Source:MGI Symbol;Acc:MGI:1922939]	ENSMUSG00000020932	glial fibrillary acidic protein [Source:MGI Symbol;Acc:MGI:95697]	protein_coding	ENSMUST00000127909	processed_transcript	ENSMUSE00000829021
3154978.ENSMUSG00000091056|ENSMUST00000164768:	chromosome11	102863336	103075903	+	ENSMUSG00000056938	acyl-Coenzyme A binding domain containing 4 [Source:MGI Symbol;Acc:MGI:1914381]	ENSMUSG00000020928	HIG1 domain family, member 1B [Source:MGI Symbol;Acc:MGI:1922939]	ENSMUSG00000020932	glial fibrillary acidic protein [Source:MGI Symbol;Acc:MGI:95697]	protein_coding	ENSMUST00000077902	protein_coding	ENSMUSE00000647296
3154978.ENSMUSG00000091056|ENSMUST00000164768:	chromosome11	102863336	103075903	+	ENSMUSG00000056938	acyl-Coenzyme A binding domain containing 4 [Source:MGI Symbol;Acc:MGI:1914381]	ENSMUSG00000020928	HIG1 domain family, member 1B [Source:MGI Symbol;Acc:MGI:1922939]	ENSMUSG00000051378	kinesin family member 18B [Source:MGI Symbol;Acc:MGI:2446979]	protein_coding	ENSMUST00000021311	protein_coding	ENSMUSE00000507531
3154978.ENSMUSG00000091056|ENSMUST00000164768:	chromosome11	102863336	103075903	+	ENSMUSG00000056938	acyl-Coenzyme A binding domain containing 4 [Source:MGI Symbol;Acc:MGI:1914381]	ENSMUSG00000020928	HIG1 domain family, member 1B [Source:MGI Symbol;Acc:MGI:1922939]	ENSMUSG00000051378	kinesin family member 18B [Source:MGI Symbol;Acc:MGI:2446979]	protein_coding	ENSMUST00000132502	processed_transcript	ENSMUSE00000841475
3154978.ENSMUSG00000091056|ENSMUST00000164768:	chromosome11	102863336	103075903	+	ENSMUSG00000056938	acyl-Coenzyme A binding domain containing 4 [Source:MGI Symbol;Acc:MGI:1914381]	ENSMUSG00000020928	HIG1 domain family, member 1B [Source:MGI Symbol;Acc:MGI:1922939]	ENSMUSG00000045532	complement component 1, q subcomponent-like 1 [Source:MGI Symbol;Acc:MGI:1344400]	protein_coding	ENSMUST00000057849	protein_coding	ENSMUSE00000585785
3154978.ENSMUSG00000091056|ENSMUST00000164768:	chromosome11	102863336	103075903	+	ENSMUSG00000056938	acyl-Coenzyme A binding domain containing 4 [Source:MGI Symbol;Acc:MGI:1914381]	ENSMUSG00000020928	HIG1 domain family, member 1B [Source:MGI Symbol;Acc:MGI:1922939]	ENSMUSG00000085338	RIKEN cDNA 2410004I01 gene [Source:MGI Symbol;Acc:MGI:1916989]	lincRNA	ENSMUST00000138424	lincRNA	ENSMUSE00000826661
3154978.ENSMUSG00000091056|ENSMUST00000164768:	chromosome11	102863336	103075903	+	ENSMUSG00000056938	acyl-Coenzyme A binding domain containing 4 [Source:MGI Symbol;Acc:MGI:1914381]	ENSMUSG00000020928	HIG1 domain family, member 1B [Source:MGI Symbol;Acc:MGI:1922939]	ENSMUSG00000020935	dephospho-CoA kinase domain containing [Source:MGI Symbol;Acc:MGI:1915337]	protein_coding	ENSMUST00000021313	protein_coding	ENSMUSE00000796549
3154978.ENSMUSG00000091056|ENSMUST00000164768:	chromosome11	102863336	103075903	+	ENSMUSG00000056938	acyl-Coenzyme A binding domain containing 4 [Source:MGI Symbol;Acc:MGI:1914381]	ENSMUSG00000020928	HIG1 domain family, member 1B [Source:MGI Symbol;Acc:MGI:1922939]	ENSMUSG00000020935	dephospho-CoA kinase domain containing [Source:MGI Symbol;Acc:MGI:1915337]	protein_coding	ENSMUST00000134335	retained_intron	ENSMUSE00000729427
3154978.ENSMUSG00000091056|ENSMUST00000164768:	chromosome11	102863336	103075903	+	ENSMUSG00000056938	acyl-Coenzyme A binding domain containing 4 [Source:MGI Symbol;Acc:MGI:1914381]	ENSMUSG00000020928	HIG1 domain family, member 1B [Source:MGI Symbol;Acc:MGI:1922939]	ENSMUSG00000020935	dephospho-CoA kinase domain containing [Source:MGI Symbol;Acc:MGI:1915337]	protein_coding	ENSMUST00000155490	protein_coding	ENSMUSE00001053446
3154978.ENSMUSG00000091056|ENSMUST00000164768:	chromosome11	102863336	103075903	+	ENSMUSG00000056938	acyl-Coenzyme A binding domain containing 4 [Source:MGI Symbol;Acc:MGI:1914381]	ENSMUSG00000020928	HIG1 domain family, member 1B [Source:MGI Symbol;Acc:MGI:1922939]	ENSMUSG00000020935	dephospho-CoA kinase domain containing [Source:MGI Symbol;Acc:MGI:1915337]	protein_coding	ENSMUST00000152965	retained_intron	ENSMUSE00000798299
3154978.ENSMUSG00000091056|ENSMUST00000164768:	chromosome11	102863336	103075903	+	ENSMUSG00000056938	acyl-Coenzyme A binding domain containing 4 [Source:MGI Symbol;Acc:MGI:1914381]	ENSMUSG00000020928	HIG1 domain family, member 1B [Source:MGI Symbol;Acc:MGI:1922939]	ENSMUSG00000020935	dephospho-CoA kinase domain containing [Source:MGI Symbol;Acc:MGI:1915337]	protein_coding	ENSMUST00000126365	processed_transcript	ENSMUSE00000772795
3154978.ENSMUSG00000091056|ENSMUST00000164768:	chromosome11	102863336	103075903	+	ENSMUSG00000056938	acyl-Coenzyme A binding domain containing 4 [Source:MGI Symbol;Acc:MGI:1914381]	ENSMUSG00000020928	HIG1 domain family, member 1B [Source:MGI Symbol;Acc:MGI:1922939]	ENSMUSG00000020936	N-myristoyltransferase 1 [Source:MGI Symbol;Acc:MGI:102579]	protein_coding	ENSMUST00000135332	processed_transcript	ENSMUSE00000845451
3154978.ENSMUSG00000091056|ENSMUST00000164768:	chromosome11	102863336	103075903	+	ENSMUSG00000056938	acyl-Coenzyme A binding domain containing 4 [Source:MGI Symbol;Acc:MGI:1914381]	ENSMUSG00000020928	HIG1 domain family, member 1B [Source:MGI Symbol;Acc:MGI:1922939]	ENSMUSG00000020936	N-myristoyltransferase 1 [Source:MGI Symbol;Acc:MGI:102579]	protein_coding	ENSMUST00000021314	protein_coding	ENSMUSE00000661199
3154978.ENSMUSG00000091056|ENSMUST00000164768:	chromosome11	102863336	103075903	+	ENSMUSG00000056938	acyl-Coenzyme A binding domain containing 4 [Source:MGI Symbol;Acc:MGI:1914381]	ENSMUSG00000020928	HIG1 domain family, member 1B [Source:MGI Symbol;Acc:MGI:1922939]	ENSMUSG00000020936	N-myristoyltransferase 1 [Source:MGI Symbol;Acc:MGI:102579]	protein_coding	ENSMUST00000148795	processed_transcript	ENSMUSE00000796809
3154978.ENSMUSG00000091056|ENSMUST00000164768:	chromosome11	102863336	103075903	+	ENSMUSG00000056938	acyl-Coenzyme A binding domain containing 4 [Source:MGI Symbol;Acc:MGI:1914381]	ENSMUSG00000020928	HIG1 domain family, member 1B [Source:MGI Symbol;Acc:MGI:1922939]	ENSMUSG00000020937	phospholipase C, delta 3 [Source:MGI Symbol;Acc:MGI:107451]	protein_coding	ENSMUST00000103077	protein_coding	ENSMUSE00000661195
3154978.ENSMUSG00000091056|ENSMUST00000164768:	chromosome11	102863336	103075903	+	ENSMUSG00000056938	acyl-Coenzyme A binding domain containing 4 [Source:MGI Symbol;Acc:MGI:1914381]	ENSMUSG00000020928	HIG1 domain family, member 1B [Source:MGI Symbol;Acc:MGI:1922939]	ENSMUSG00000020937	phospholipase C, delta 3 [Source:MGI Symbol;Acc:MGI:107451]	protein_coding	ENSMUST00000128650	protein_coding	ENSMUSE00000661195
3154978.ENSMUSG00000091056|ENSMUST00000164768:	chromosome11	102863336	103075903	+	ENSMUSG00000056938	acyl-Coenzyme A binding domain containing 4 [Source:MGI Symbol;Acc:MGI:1914381]	ENSMUSG00000020928	HIG1 domain family, member 1B [Source:MGI Symbol;Acc:MGI:1922939]	ENSMUSG00000020937	phospholipase C, delta 3 [Source:MGI Symbol;Acc:MGI:107451]	protein_coding	ENSMUST00000124740	processed_transcript	ENSMUSE00000814878
3154996.ENSMUSG00000087576|ENSMUST00000156104:	chromosome12	108536399	108555614	-	ENSMUSG00000021263	degenerative spermatocyte homolog 2 (Drosophila), lipid desaturase [Source:MGI Symbol;Acc:MGI:1917309]	ENSMUSG00000021259	cytochrome P450, family 46, subfamily a, polypeptide 1 [Source:MGI Symbol;Acc:MGI:1341877]	ENSMUSG00000058070	echinoderm microtubule associated protein like 1 [Source:MGI Symbol;Acc:MGI:1915769]	protein_coding	ENSMUST00000054955	protein_coding	ENSMUSE00000749815
3154996.ENSMUSG00000087576|ENSMUST00000156104:	chromosome12	108536399	108555614	-	ENSMUSG00000021263	degenerative spermatocyte homolog 2 (Drosophila), lipid desaturase [Source:MGI Symbol;Acc:MGI:1917309]	ENSMUSG00000021259	cytochrome P450, family 46, subfamily a, polypeptide 1 [Source:MGI Symbol;Acc:MGI:1341877]	ENSMUSG00000058070	echinoderm microtubule associated protein like 1 [Source:MGI Symbol;Acc:MGI:1915769]	protein_coding	ENSMUST00000109857	protein_coding	ENSMUSE00000681868
3154996.ENSMUSG00000087576|ENSMUST00000156104:	chromosome12	108536399	108555614	-	ENSMUSG00000021263	degenerative spermatocyte homolog 2 (Drosophila), lipid desaturase [Source:MGI Symbol;Acc:MGI:1917309]	ENSMUSG00000021259	cytochrome P450, family 46, subfamily a, polypeptide 1 [Source:MGI Symbol;Acc:MGI:1341877]	ENSMUSG00000058070	echinoderm microtubule associated protein like 1 [Source:MGI Symbol;Acc:MGI:1915769]	protein_coding	ENSMUST00000109860	protein_coding	ENSMUSE00000360012
3154996.ENSMUSG00000087576|ENSMUST00000156104:	chromosome12	108536399	108555614	-	ENSMUSG00000021263	degenerative spermatocyte homolog 2 (Drosophila), lipid desaturase [Source:MGI Symbol;Acc:MGI:1917309]	ENSMUSG00000021259	cytochrome P450, family 46, subfamily a, polypeptide 1 [Source:MGI Symbol;Acc:MGI:1341877]	ENSMUSG00000058070	echinoderm microtubule associated protein like 1 [Source:MGI Symbol;Acc:MGI:1915769]	protein_coding	ENSMUST00000130999	nonsense_mediated_decay	ENSMUSE00000822939
3154996.ENSMUSG00000087576|ENSMUST00000156104:	chromosome12	108536399	108555614	-	ENSMUSG00000021263	degenerative spermatocyte homolog 2 (Drosophila), lipid desaturase [Source:MGI Symbol;Acc:MGI:1917309]	ENSMUSG00000021259	cytochrome P450, family 46, subfamily a, polypeptide 1 [Source:MGI Symbol;Acc:MGI:1341877]	ENSMUSG00000058070	echinoderm microtubule associated protein like 1 [Source:MGI Symbol;Acc:MGI:1915769]	protein_coding	ENSMUST00000155544	processed_transcript	ENSMUSE00000750087
3154996.ENSMUSG00000087576|ENSMUST00000156104:	chromosome12	108536399	108555614	-	ENSMUSG00000021263	degenerative spermatocyte homolog 2 (Drosophila), lipid desaturase [Source:MGI Symbol;Acc:MGI:1917309]	ENSMUSG00000021259	cytochrome P450, family 46, subfamily a, polypeptide 1 [Source:MGI Symbol;Acc:MGI:1341877]	ENSMUSG00000058070	echinoderm microtubule associated protein like 1 [Source:MGI Symbol;Acc:MGI:1915769]	protein_coding	ENSMUST00000148186	processed_transcript	ENSMUSE00000805715
3154996.ENSMUSG00000087576|ENSMUST00000156104:	chromosome12	108536399	108555614	-	ENSMUSG00000021263	degenerative spermatocyte homolog 2 (Drosophila), lipid desaturase [Source:MGI Symbol;Acc:MGI:1917309]	ENSMUSG00000021259	cytochrome P450, family 46, subfamily a, polypeptide 1 [Source:MGI Symbol;Acc:MGI:1341877]	ENSMUSG00000058070	echinoderm microtubule associated protein like 1 [Source:MGI Symbol;Acc:MGI:1915769]	protein_coding	ENSMUST00000123035	processed_transcript	ENSMUSE00000811145
3154996.ENSMUSG00000087576|ENSMUST00000156104:	chromosome12	108536399	108555614	-	ENSMUSG00000021263	degenerative spermatocyte homolog 2 (Drosophila), lipid desaturase [Source:MGI Symbol;Acc:MGI:1917309]	ENSMUSG00000021259	cytochrome P450, family 46, subfamily a, polypeptide 1 [Source:MGI Symbol;Acc:MGI:1341877]	ENSMUSG00000021262	Ena-vasodilator stimulated phosphoprotein [Source:MGI Symbol;Acc:MGI:1194884]	protein_coding	ENSMUST00000021689	protein_coding	ENSMUSE00000393183
3154996.ENSMUSG00000087576|ENSMUST00000156104:	chromosome12	108536399	108555614	-	ENSMUSG00000021263	degenerative spermatocyte homolog 2 (Drosophila), lipid desaturase [Source:MGI Symbol;Acc:MGI:1917309]	ENSMUSG00000021259	cytochrome P450, family 46, subfamily a, polypeptide 1 [Source:MGI Symbol;Acc:MGI:1341877]	ENSMUSG00000021262	Ena-vasodilator stimulated phosphoprotein [Source:MGI Symbol;Acc:MGI:1194884]	protein_coding	ENSMUST00000077735	protein_coding	ENSMUSE00000393183
3155004.ENSMUSG00000084808|ENSMUST00000143719:	chromosome8	111129075	111145480	-	ENSMUSG00000003316	golgi apparatus protein 1 [Source:MGI Symbol;Acc:MGI:104967]	ENSMUSG00000033633	C-type lectin domain family 18, member A [Source:MGI Symbol;Acc:MGI:2672935]	ENSMUSG00000033624	pyruvate dehydrogenase phosphatase regulatory subunit [Source:MGI Symbol;Acc:MGI:2442188]	protein_coding	ENSMUST00000039333	protein_coding	ENSMUSE00000367024
3155004.ENSMUSG00000084808|ENSMUST00000143719:	chromosome8	111129075	111145480	-	ENSMUSG00000003316	golgi apparatus protein 1 [Source:MGI Symbol;Acc:MGI:104967]	ENSMUSG00000033633	C-type lectin domain family 18, member A [Source:MGI Symbol;Acc:MGI:2672935]	ENSMUSG00000033624	pyruvate dehydrogenase phosphatase regulatory subunit [Source:MGI Symbol;Acc:MGI:2442188]	protein_coding	ENSMUST00000144377	nonsense_mediated_decay	ENSMUSE00000764814
3155004.ENSMUSG00000084808|ENSMUST00000143719:	chromosome8	111129075	111145480	-	ENSMUSG00000003316	golgi apparatus protein 1 [Source:MGI Symbol;Acc:MGI:104967]	ENSMUSG00000033633	C-type lectin domain family 18, member A [Source:MGI Symbol;Acc:MGI:2672935]	ENSMUSG00000084808	RIKEN cDNA 9430091E24 gene [Source:MGI Symbol;Acc:MGI:1924618]	processed_transcript	ENSMUST00000127301	processed_transcript	ENSMUSE00000730080
3155004.ENSMUSG00000084808|ENSMUST00000143719:	chromosome8	111129075	111145480	-	ENSMUSG00000003316	golgi apparatus protein 1 [Source:MGI Symbol;Acc:MGI:104967]	ENSMUSG00000033633	C-type lectin domain family 18, member A [Source:MGI Symbol;Acc:MGI:2672935]	ENSMUSG00000084808	RIKEN cDNA 9430091E24 gene [Source:MGI Symbol;Acc:MGI:1924618]	processed_transcript	ENSMUST00000143719	processed_transcript	ENSMUSE00000843811
3155009.ENSMUSG00000085736|ENSMUST00000143086:	chromosome14	52197501	52213852	+	ENSMUSG00000022159	RAB2B, member RAS oncogene family [Source:MGI Symbol;Acc:MGI:1923588]	ENSMUSG00000035726	suppressor of Ty 16 homolog (S. cerevisiae) [Source:MGI Symbol;Acc:MGI:1890948]	ENSMUSG00000053754	chromodomain helicase DNA binding protein 8 [Source:MGI Symbol;Acc:MGI:1915022]	protein_coding	ENSMUST00000089752	protein_coding	ENSMUSE00000559856
3155009.ENSMUSG00000085736|ENSMUST00000143086:	chromosome14	52197501	52213852	+	ENSMUSG00000022159	RAB2B, member RAS oncogene family [Source:MGI Symbol;Acc:MGI:1923588]	ENSMUSG00000035726	suppressor of Ty 16 homolog (S. cerevisiae) [Source:MGI Symbol;Acc:MGI:1890948]	ENSMUSG00000053754	chromodomain helicase DNA binding protein 8 [Source:MGI Symbol;Acc:MGI:1915022]	protein_coding	ENSMUST00000149975	protein_coding	ENSMUSE00000746852
3155009.ENSMUSG00000085736|ENSMUST00000143086:	chromosome14	52197501	52213852	+	ENSMUSG00000022159	RAB2B, member RAS oncogene family [Source:MGI Symbol;Acc:MGI:1923588]	ENSMUSG00000035726	suppressor of Ty 16 homolog (S. cerevisiae) [Source:MGI Symbol;Acc:MGI:1890948]	ENSMUSG00000053754	chromodomain helicase DNA binding protein 8 [Source:MGI Symbol;Acc:MGI:1915022]	protein_coding	ENSMUST00000147827	retained_intron	ENSMUSE00000754711
3155009.ENSMUSG00000085736|ENSMUST00000143086:	chromosome14	52197501	52213852	+	ENSMUSG00000022159	RAB2B, member RAS oncogene family [Source:MGI Symbol;Acc:MGI:1923588]	ENSMUSG00000035726	suppressor of Ty 16 homolog (S. cerevisiae) [Source:MGI Symbol;Acc:MGI:1890948]	ENSMUSG00000053754	chromodomain helicase DNA binding protein 8 [Source:MGI Symbol;Acc:MGI:1915022]	protein_coding	ENSMUST00000147309	retained_intron	ENSMUSE00000778472
3155009.ENSMUSG00000085736|ENSMUST00000143086:	chromosome14	52197501	52213852	+	ENSMUSG00000022159	RAB2B, member RAS oncogene family [Source:MGI Symbol;Acc:MGI:1923588]	ENSMUSG00000035726	suppressor of Ty 16 homolog (S. cerevisiae) [Source:MGI Symbol;Acc:MGI:1890948]	ENSMUSG00000053754	chromodomain helicase DNA binding protein 8 [Source:MGI Symbol;Acc:MGI:1915022]	protein_coding	ENSMUST00000134329	retained_intron	ENSMUSE00000797252
3155009.ENSMUSG00000085736|ENSMUST00000143086:	chromosome14	52197501	52213852	+	ENSMUSG00000022159	RAB2B, member RAS oncogene family [Source:MGI Symbol;Acc:MGI:1923588]	ENSMUSG00000035726	suppressor of Ty 16 homolog (S. cerevisiae) [Source:MGI Symbol;Acc:MGI:1890948]	ENSMUSG00000053754	chromodomain helicase DNA binding protein 8 [Source:MGI Symbol;Acc:MGI:1915022]	protein_coding	ENSMUST00000136528	retained_intron	ENSMUSE00000780770
3155009.ENSMUSG00000085736|ENSMUST00000143086:	chromosome14	52197501	52213852	+	ENSMUSG00000022159	RAB2B, member RAS oncogene family [Source:MGI Symbol;Acc:MGI:1923588]	ENSMUSG00000035726	suppressor of Ty 16 homolog (S. cerevisiae) [Source:MGI Symbol;Acc:MGI:1890948]	ENSMUSG00000053754	chromodomain helicase DNA binding protein 8 [Source:MGI Symbol;Acc:MGI:1915022]	protein_coding	ENSMUST00000145404	retained_intron	ENSMUSE00000795846
3155009.ENSMUSG00000085736|ENSMUST00000143086:	chromosome14	52197501	52213852	+	ENSMUSG00000022159	RAB2B, member RAS oncogene family [Source:MGI Symbol;Acc:MGI:1923588]	ENSMUSG00000035726	suppressor of Ty 16 homolog (S. cerevisiae) [Source:MGI Symbol;Acc:MGI:1890948]	ENSMUSG00000053754	chromodomain helicase DNA binding protein 8 [Source:MGI Symbol;Acc:MGI:1915022]	protein_coding	ENSMUST00000140603	protein_coding	ENSMUSE00000749085
3155009.ENSMUSG00000085736|ENSMUST00000143086:	chromosome14	52197501	52213852	+	ENSMUSG00000022159	RAB2B, member RAS oncogene family [Source:MGI Symbol;Acc:MGI:1923588]	ENSMUSG00000035726	suppressor of Ty 16 homolog (S. cerevisiae) [Source:MGI Symbol;Acc:MGI:1890948]	ENSMUSG00000053754	chromodomain helicase DNA binding protein 8 [Source:MGI Symbol;Acc:MGI:1915022]	protein_coding	ENSMUST00000122823	retained_intron	ENSMUSE00000805406
3155009.ENSMUSG00000085736|ENSMUST00000143086:	chromosome14	52197501	52213852	+	ENSMUSG00000022159	RAB2B, member RAS oncogene family [Source:MGI Symbol;Acc:MGI:1923588]	ENSMUSG00000035726	suppressor of Ty 16 homolog (S. cerevisiae) [Source:MGI Symbol;Acc:MGI:1890948]	ENSMUSG00000093044	small nucleolar RNA, C/D box 8 [Source:MGI Symbol;Acc:MGI:3819556]	snoRNA	ENSMUST00000175303	snoRNA	ENSMUSE00000945951
3155021.ENSMUSG00000059659|ENSMUST00000144745:	chromosome6	128438756	128475617	+	ENSMUSG00000030359	pregnancy zone protein [Source:MGI Symbol;Acc:MGI:87854]	ENSMUSG00000030357	FK506 binding protein 4 [Source:MGI Symbol;Acc:MGI:95543]	ENSMUSG00000059659	predicted gene 10069 [Source:MGI Symbol;Acc:MGI:3641875]	lincRNA	ENSMUST00000144745	lincRNA	ENSMUSE00000817291
3155048.ENSMUSG00000033209|ENSMUST00000156290:	chromosome5	110879802	111289780	+	ENSMUSG00000050017	phosphatidylinositol transfer protein, beta [Source:MGI Symbol;Acc:MGI:1927542]	ENSMUSG00000029521	checkpoint kinase 2 [Source:MGI Symbol;Acc:MGI:1355321]	ENSMUSG00000033209	tetratricopeptide repeat domain 28 [Source:MGI Symbol;Acc:MGI:2140873]	protein_coding	ENSMUST00000156290	protein_coding	ENSMUSE00000810015
3155048.ENSMUSG00000033209|ENSMUST00000156290:	chromosome5	110879802	111289780	+	ENSMUSG00000050017	phosphatidylinositol transfer protein, beta [Source:MGI Symbol;Acc:MGI:1927542]	ENSMUSG00000029521	checkpoint kinase 2 [Source:MGI Symbol;Acc:MGI:1355321]	ENSMUSG00000033209	tetratricopeptide repeat domain 28 [Source:MGI Symbol;Acc:MGI:2140873]	protein_coding	ENSMUST00000143505	processed_transcript	ENSMUSE00000797801
3155048.ENSMUSG00000033209|ENSMUST00000156290:	chromosome5	110879802	111289780	+	ENSMUSG00000050017	phosphatidylinositol transfer protein, beta [Source:MGI Symbol;Acc:MGI:1927542]	ENSMUSG00000029521	checkpoint kinase 2 [Source:MGI Symbol;Acc:MGI:1355321]	ENSMUSG00000033209	tetratricopeptide repeat domain 28 [Source:MGI Symbol;Acc:MGI:2140873]	protein_coding	ENSMUST00000125470	retained_intron	ENSMUSE00000828814
3155048.ENSMUSG00000033209|ENSMUST00000156290:	chromosome5	110879802	111289780	+	ENSMUSG00000050017	phosphatidylinositol transfer protein, beta [Source:MGI Symbol;Acc:MGI:1927542]	ENSMUSG00000029521	checkpoint kinase 2 [Source:MGI Symbol;Acc:MGI:1355321]	ENSMUSG00000033209	tetratricopeptide repeat domain 28 [Source:MGI Symbol;Acc:MGI:2140873]	protein_coding	ENSMUST00000128584	processed_transcript	ENSMUSE00000828598
3155048.ENSMUSG00000033209|ENSMUST00000156290:	chromosome5	110879802	111289780	+	ENSMUSG00000050017	phosphatidylinositol transfer protein, beta [Source:MGI Symbol;Acc:MGI:1927542]	ENSMUSG00000029521	checkpoint kinase 2 [Source:MGI Symbol;Acc:MGI:1355321]	ENSMUSG00000033209	tetratricopeptide repeat domain 28 [Source:MGI Symbol;Acc:MGI:2140873]	protein_coding	ENSMUST00000129017	retained_intron	ENSMUSE00000816065
3155048.ENSMUSG00000033209|ENSMUST00000156290:	chromosome5	110879802	111289780	+	ENSMUSG00000050017	phosphatidylinositol transfer protein, beta [Source:MGI Symbol;Acc:MGI:1927542]	ENSMUSG00000029521	checkpoint kinase 2 [Source:MGI Symbol;Acc:MGI:1355321]	ENSMUSG00000033209	tetratricopeptide repeat domain 28 [Source:MGI Symbol;Acc:MGI:2140873]	protein_coding	ENSMUST00000040111	protein_coding	ENSMUSE00000462148
3155048.ENSMUSG00000033209|ENSMUST00000156290:	chromosome5	110879802	111289780	+	ENSMUSG00000050017	phosphatidylinositol transfer protein, beta [Source:MGI Symbol;Acc:MGI:1927542]	ENSMUSG00000029521	checkpoint kinase 2 [Source:MGI Symbol;Acc:MGI:1355321]	ENSMUSG00000081104	predicted gene 15989 [Source:MGI Symbol;Acc:MGI:3801755]	pseudogene	ENSMUST00000121895	processed_pseudogene	ENSMUSE00000714582
3155048.ENSMUSG00000033209|ENSMUST00000156290:	chromosome5	110879802	111289780	+	ENSMUSG00000050017	phosphatidylinositol transfer protein, beta [Source:MGI Symbol;Acc:MGI:1927542]	ENSMUSG00000029521	checkpoint kinase 2 [Source:MGI Symbol;Acc:MGI:1355321]	ENSMUSG00000076163	microRNA 701 [Source:MGI Symbol;Acc:MGI:3629658]	miRNA	ENSMUST00000102208	miRNA	ENSMUSE00000660522
3155048.ENSMUSG00000033209|ENSMUST00000156290:	chromosome5	110879802	111289780	+	ENSMUSG00000050017	phosphatidylinositol transfer protein, beta [Source:MGI Symbol;Acc:MGI:1927542]	ENSMUSG00000029521	checkpoint kinase 2 [Source:MGI Symbol;Acc:MGI:1355321]	ENSMUSG00000083771	predicted gene 15988 [Source:MGI Symbol;Acc:MGI:3801756]	pseudogene	ENSMUST00000118677	processed_pseudogene	ENSMUSE00000711054
3155053.ENSMUSG00000090605|ENSMUST00000165130:	chromosome8	11477928	11480241	+	ENSMUSG00000031505	carbohydrate kinase domain containing [Source:MGI Symbol;Acc:MGI:1913353]	ENSMUSG00000031503	collagen, type IV, alpha 2 [Source:MGI Symbol;Acc:MGI:88455]	ENSMUSG00000031504	RAB20, member RAS oncogene family [Source:MGI Symbol;Acc:MGI:102789]	protein_coding	ENSMUST00000033900	protein_coding	ENSMUSE00000210318
3155066.ENSMUSG00000085306|ENSMUST00000147568:	chromosome1	34165855	34178273	-	ENSMUSG00000042111	coiled-coil domain containing 115 [Source:MGI Symbol;Acc:MGI:1916918]	ENSMUSG00000042182	BEN domain containing 6 [Source:MGI Symbol;Acc:MGI:2444572]	ENSMUSG00000026131	dystonin [Source:MGI Symbol;Acc:MGI:104627]	protein_coding	ENSMUST00000097786	protein_coding	ENSMUSE00001043580
3155066.ENSMUSG00000085306|ENSMUST00000147568:	chromosome1	34165855	34178273	-	ENSMUSG00000042111	coiled-coil domain containing 115 [Source:MGI Symbol;Acc:MGI:1916918]	ENSMUSG00000042182	BEN domain containing 6 [Source:MGI Symbol;Acc:MGI:2444572]	ENSMUSG00000026131	dystonin [Source:MGI Symbol;Acc:MGI:104627]	protein_coding	ENSMUST00000097785	protein_coding	ENSMUSE00001043580
3155066.ENSMUSG00000085306|ENSMUST00000147568:	chromosome1	34165855	34178273	-	ENSMUSG00000042111	coiled-coil domain containing 115 [Source:MGI Symbol;Acc:MGI:1916918]	ENSMUSG00000042182	BEN domain containing 6 [Source:MGI Symbol;Acc:MGI:2444572]	ENSMUSG00000026131	dystonin [Source:MGI Symbol;Acc:MGI:104627]	protein_coding	ENSMUST00000115104	protein_coding	ENSMUSE00001043580
3155069.ENSMUSG00000087579|ENSMUST00000149601:	chromosome19	36614051	36705641	-	ENSMUSG00000067279	protein phosphatase 1, regulatory (inhibitor) subunit 3C [Source:MGI Symbol;Acc:MGI:1858229]	ENSMUSG00000024805	polycomb group ring finger 5 [Source:MGI Symbol;Acc:MGI:1923505]	ENSMUSG00000041180	HECT domain containing 2 [Source:MGI Symbol;Acc:MGI:2442663]	protein_coding	ENSMUST00000139215	nonsense_mediated_decay	ENSMUSE00000777973
3155069.ENSMUSG00000087579|ENSMUST00000149601:	chromosome19	36614051	36705641	-	ENSMUSG00000067279	protein phosphatase 1, regulatory (inhibitor) subunit 3C [Source:MGI Symbol;Acc:MGI:1858229]	ENSMUSG00000024805	polycomb group ring finger 5 [Source:MGI Symbol;Acc:MGI:1923505]	ENSMUSG00000041180	HECT domain containing 2 [Source:MGI Symbol;Acc:MGI:2442663]	protein_coding	ENSMUST00000169036	protein_coding	ENSMUSE00000786893
3155069.ENSMUSG00000087579|ENSMUST00000149601:	chromosome19	36614051	36705641	-	ENSMUSG00000067279	protein phosphatase 1, regulatory (inhibitor) subunit 3C [Source:MGI Symbol;Acc:MGI:1858229]	ENSMUSG00000024805	polycomb group ring finger 5 [Source:MGI Symbol;Acc:MGI:1923505]	ENSMUSG00000041180	HECT domain containing 2 [Source:MGI Symbol;Acc:MGI:2442663]	protein_coding	ENSMUST00000047247	protein_coding	ENSMUSE00000746191
3155069.ENSMUSG00000087579|ENSMUST00000149601:	chromosome19	36614051	36705641	-	ENSMUSG00000067279	protein phosphatase 1, regulatory (inhibitor) subunit 3C [Source:MGI Symbol;Acc:MGI:1858229]	ENSMUSG00000024805	polycomb group ring finger 5 [Source:MGI Symbol;Acc:MGI:1923505]	ENSMUSG00000041180	HECT domain containing 2 [Source:MGI Symbol;Acc:MGI:2442663]	protein_coding	ENSMUST00000155594	nonsense_mediated_decay	ENSMUSE00000959140
3155069.ENSMUSG00000087579|ENSMUST00000149601:	chromosome19	36614051	36705641	-	ENSMUSG00000067279	protein phosphatase 1, regulatory (inhibitor) subunit 3C [Source:MGI Symbol;Acc:MGI:1858229]	ENSMUSG00000024805	polycomb group ring finger 5 [Source:MGI Symbol;Acc:MGI:1923505]	ENSMUSG00000041180	HECT domain containing 2 [Source:MGI Symbol;Acc:MGI:2442663]	protein_coding	ENSMUST00000177381	nonsense_mediated_decay	ENSMUSE00000959140
3155069.ENSMUSG00000087579|ENSMUST00000149601:	chromosome19	36614051	36705641	-	ENSMUSG00000067279	protein phosphatase 1, regulatory (inhibitor) subunit 3C [Source:MGI Symbol;Acc:MGI:1858229]	ENSMUSG00000024805	polycomb group ring finger 5 [Source:MGI Symbol;Acc:MGI:1923505]	ENSMUSG00000087579	RIKEN cDNA 1500017E21 gene [Source:MGI Symbol;Acc:MGI:1919243]	lincRNA	ENSMUST00000149601	processed_transcript	ENSMUSE00000743244
3155069.ENSMUSG00000087579|ENSMUST00000149601:	chromosome19	36614051	36705641	-	ENSMUSG00000067279	protein phosphatase 1, regulatory (inhibitor) subunit 3C [Source:MGI Symbol;Acc:MGI:1858229]	ENSMUSG00000024805	polycomb group ring finger 5 [Source:MGI Symbol;Acc:MGI:1923505]	ENSMUSG00000087579	RIKEN cDNA 1500017E21 gene [Source:MGI Symbol;Acc:MGI:1919243]	lincRNA	ENSMUST00000142067	processed_transcript	ENSMUSE00000782636
3155069.ENSMUSG00000087579|ENSMUST00000149601:	chromosome19	36614051	36705641	-	ENSMUSG00000067279	protein phosphatase 1, regulatory (inhibitor) subunit 3C [Source:MGI Symbol;Acc:MGI:1858229]	ENSMUSG00000024805	polycomb group ring finger 5 [Source:MGI Symbol;Acc:MGI:1923505]	ENSMUSG00000087579	RIKEN cDNA 1500017E21 gene [Source:MGI Symbol;Acc:MGI:1919243]	lincRNA	ENSMUST00000147754	processed_transcript	ENSMUSE00000748472
3155069.ENSMUSG00000087579|ENSMUST00000149601:	chromosome19	36614051	36705641	-	ENSMUSG00000067279	protein phosphatase 1, regulatory (inhibitor) subunit 3C [Source:MGI Symbol;Acc:MGI:1858229]	ENSMUSG00000024805	polycomb group ring finger 5 [Source:MGI Symbol;Acc:MGI:1923505]	ENSMUSG00000087579	RIKEN cDNA 1500017E21 gene [Source:MGI Symbol;Acc:MGI:1919243]	lincRNA	ENSMUST00000129953	processed_transcript	ENSMUSE00000739504
3155069.ENSMUSG00000087579|ENSMUST00000149601:	chromosome19	36614051	36705641	-	ENSMUSG00000067279	protein phosphatase 1, regulatory (inhibitor) subunit 3C [Source:MGI Symbol;Acc:MGI:1858229]	ENSMUSG00000024805	polycomb group ring finger 5 [Source:MGI Symbol;Acc:MGI:1923505]	ENSMUSG00000087579	RIKEN cDNA 1500017E21 gene [Source:MGI Symbol;Acc:MGI:1919243]	lincRNA	ENSMUST00000150138	processed_transcript	ENSMUSE00000832087
3155069.ENSMUSG00000087579|ENSMUST00000149601:	chromosome19	36614051	36705641	-	ENSMUSG00000067279	protein phosphatase 1, regulatory (inhibitor) subunit 3C [Source:MGI Symbol;Acc:MGI:1858229]	ENSMUSG00000024805	polycomb group ring finger 5 [Source:MGI Symbol;Acc:MGI:1923505]	ENSMUSG00000087579	RIKEN cDNA 1500017E21 gene [Source:MGI Symbol;Acc:MGI:1919243]	lincRNA	ENSMUST00000144045	processed_transcript	ENSMUSE00000837352
3155069.ENSMUSG00000087579|ENSMUST00000149601:	chromosome19	36614051	36705641	-	ENSMUSG00000067279	protein phosphatase 1, regulatory (inhibitor) subunit 3C [Source:MGI Symbol;Acc:MGI:1858229]	ENSMUSG00000024805	polycomb group ring finger 5 [Source:MGI Symbol;Acc:MGI:1923505]	ENSMUSG00000087579	RIKEN cDNA 1500017E21 gene [Source:MGI Symbol;Acc:MGI:1919243]	lincRNA	ENSMUST00000146407	processed_transcript	ENSMUSE00000824731
3155069.ENSMUSG00000087579|ENSMUST00000149601:	chromosome19	36614051	36705641	-	ENSMUSG00000067279	protein phosphatase 1, regulatory (inhibitor) subunit 3C [Source:MGI Symbol;Acc:MGI:1858229]	ENSMUSG00000024805	polycomb group ring finger 5 [Source:MGI Symbol;Acc:MGI:1923505]	ENSMUSG00000087579	RIKEN cDNA 1500017E21 gene [Source:MGI Symbol;Acc:MGI:1919243]	lincRNA	ENSMUST00000128603	processed_transcript	ENSMUSE00000733494
3155070.ENSMUSG00000085828|ENSMUST00000147542:	chromosome6	88842853	88847274	+	ENSMUSG00000002870	minichromosome maintenance deficient 2 mitotin (S. cerevisiae) [Source:MGI Symbol;Acc:MGI:105380]	ENSMUSG00000030083	ankyrin repeat and BTB (POZ) domain containing 1 [Source:MGI Symbol;Acc:MGI:1933148]	ENSMUSG00000033152	podocalyxin-like 2 [Source:MGI Symbol;Acc:MGI:2442488]	protein_coding	ENSMUST00000141401	processed_transcript	ENSMUSE00000729731
3155070.ENSMUSG00000085828|ENSMUST00000147542:	chromosome6	88842853	88847274	+	ENSMUSG00000002870	minichromosome maintenance deficient 2 mitotin (S. cerevisiae) [Source:MGI Symbol;Acc:MGI:105380]	ENSMUSG00000030083	ankyrin repeat and BTB (POZ) domain containing 1 [Source:MGI Symbol;Acc:MGI:1933148]	ENSMUSG00000033152	podocalyxin-like 2 [Source:MGI Symbol;Acc:MGI:2442488]	protein_coding	ENSMUST00000038409	protein_coding	ENSMUSE00000361964
3155070.ENSMUSG00000085828|ENSMUST00000147542:	chromosome6	88842853	88847274	+	ENSMUSG00000002870	minichromosome maintenance deficient 2 mitotin (S. cerevisiae) [Source:MGI Symbol;Acc:MGI:105380]	ENSMUSG00000030083	ankyrin repeat and BTB (POZ) domain containing 1 [Source:MGI Symbol;Acc:MGI:1933148]	ENSMUSG00000033152	podocalyxin-like 2 [Source:MGI Symbol;Acc:MGI:2442488]	protein_coding	ENSMUST00000061262	protein_coding	ENSMUSE00000361964
3155070.ENSMUSG00000085828|ENSMUST00000147542:	chromosome6	88842853	88847274	+	ENSMUSG00000002870	minichromosome maintenance deficient 2 mitotin (S. cerevisiae) [Source:MGI Symbol;Acc:MGI:105380]	ENSMUSG00000030083	ankyrin repeat and BTB (POZ) domain containing 1 [Source:MGI Symbol;Acc:MGI:1933148]	ENSMUSG00000033152	podocalyxin-like 2 [Source:MGI Symbol;Acc:MGI:2442488]	protein_coding	ENSMUST00000124562	retained_intron	ENSMUSE00000834728
3155070.ENSMUSG00000085828|ENSMUST00000147542:	chromosome6	88842853	88847274	+	ENSMUSG00000002870	minichromosome maintenance deficient 2 mitotin (S. cerevisiae) [Source:MGI Symbol;Acc:MGI:105380]	ENSMUSG00000030083	ankyrin repeat and BTB (POZ) domain containing 1 [Source:MGI Symbol;Acc:MGI:1933148]	ENSMUSG00000033152	podocalyxin-like 2 [Source:MGI Symbol;Acc:MGI:2442488]	protein_coding	ENSMUST00000141348	protein_coding	ENSMUSE00000818154
3155070.ENSMUSG00000085828|ENSMUST00000147542:	chromosome6	88842853	88847274	+	ENSMUSG00000002870	minichromosome maintenance deficient 2 mitotin (S. cerevisiae) [Source:MGI Symbol;Acc:MGI:105380]	ENSMUSG00000030083	ankyrin repeat and BTB (POZ) domain containing 1 [Source:MGI Symbol;Acc:MGI:1933148]	ENSMUSG00000085828	predicted gene 15612 [Source:MGI Symbol;Acc:MGI:3641714]	lincRNA	ENSMUST00000147542	processed_transcript	ENSMUSE00000828428
3155086.ENSMUSG00000045327|ENSMUST00000159536:	chromosome3	96607623	96608725	-	ENSMUSG00000038374	RNA binding motif protein 8a [Source:MGI Symbol;Acc:MGI:1913129]	ENSMUSG00000049097	ankyrin repeat domain 34A [Source:MGI Symbol;Acc:MGI:3617846]	ENSMUSG00000049288	Lix1-like [Source:MGI Symbol;Acc:MGI:3036267]	protein_coding	ENSMUST00000062058	protein_coding	intron
3155086.ENSMUSG00000045327|ENSMUST00000159536:	chromosome3	96607623	96608725	-	ENSMUSG00000038374	RNA binding motif protein 8a [Source:MGI Symbol;Acc:MGI:1913129]	ENSMUSG00000049097	ankyrin repeat domain 34A [Source:MGI Symbol;Acc:MGI:3617846]	ENSMUSG00000045327	RIKEN cDNA 6330549D23 gene [Source:MGI Symbol;Acc:MGI:2442586]	pseudogene	ENSMUST00000160818	processed_transcript	ENSMUSE00000868359
3155086.ENSMUSG00000045327|ENSMUST00000159536:	chromosome3	96607623	96608725	-	ENSMUSG00000038374	RNA binding motif protein 8a [Source:MGI Symbol;Acc:MGI:1913129]	ENSMUSG00000049097	ankyrin repeat domain 34A [Source:MGI Symbol;Acc:MGI:3617846]	ENSMUSG00000045327	RIKEN cDNA 6330549D23 gene [Source:MGI Symbol;Acc:MGI:2442586]	pseudogene	ENSMUST00000159536	transcribed_processed_pseudogene	ENSMUSE00000866725
3155086.ENSMUSG00000045327|ENSMUST00000159536:	chromosome3	96607623	96608725	-	ENSMUSG00000038374	RNA binding motif protein 8a [Source:MGI Symbol;Acc:MGI:1913129]	ENSMUSG00000049097	ankyrin repeat domain 34A [Source:MGI Symbol;Acc:MGI:3617846]	ENSMUSG00000045327	RIKEN cDNA 6330549D23 gene [Source:MGI Symbol;Acc:MGI:2442586]	pseudogene	ENSMUST00000059190	processed_transcript	ENSMUSE00000475354
[truncated: 908 more rows]
